# Supplementary material for: Ecosystem Interactions Underlie the Spread of Avian Influenza A Viruses with Pandemic Potential
Source: PLoS Pathog. 2016 May 11;12(5):e1005620. doi: 10.1371/journal.ppat.1005620 (PMC4864295; doi:10.1371/journal.ppat.1005620)
Supplement: S1 Dataset — (XLSX) [file ppat.1005620.s006.xlsx]

## Sheet: H9 Final dataset
Accession	Host	Subtype	Strain	Year	Species	Species taxa	Species taxa	Ecotype	Country	Location	Latitude	Longitude
KC986294	Avian	H9N2	A/chicken/Bangladesh/VP01/2006	2006	chicken	Poultry	Poultry	Domestic bird	Bangladesh	Bangladesh	24	90
JX273539	Avian	H9N2	A/chicken/Bangladesh/627/2007	2007	chicken	Poultry	Poultry	Domestic bird	Bangladesh	Bangladesh	24	90
JX273540	Avian	H9N2	A/chicken/Bangladesh/FDIL(M)112/2007	2007	chicken	Poultry	Poultry	Domestic bird	Bangladesh	Bangladesh	24	90
KC757967	Avian	H9N2	A/chicken/Bangladesh/2075/2009	2009	chicken	Poultry	Poultry	Domestic bird	Bangladesh	Bangladesh	24	90
KC757999	Avian	H9N2	A/chicken/Bangladesh/5209/2009	2009	chicken	Poultry	Poultry	Domestic bird	Bangladesh	Bangladesh	24	90
KC757832	Avian	H9N2	A/chicken/Bangladesh/8411/2010	2010	chicken	Poultry	Poultry	Domestic bird	Bangladesh	Bangladesh	24	90
KC758060	Avian	H9N2	A/chicken/Bangladesh/8413/2010	2010	chicken	Poultry	Poultry	Domestic bird	Bangladesh	Bangladesh	24	90
KC758030	Avian	H9N2	A/chicken/Bangladesh/8725/2010	2010	chicken	Poultry	Poultry	Domestic bird	Bangladesh	Bangladesh	24	90
KC757951	Avian	H9N2	A/chicken/Bangladesh/9029/2010	2010	chicken	Poultry	Poultry	Domestic bird	Bangladesh	Bangladesh	24	90
KC757991	Avian	H9N2	A/chicken/Bangladesh/8996/2010	2010	chicken	Poultry	Poultry	Domestic bird	Bangladesh	Bangladesh	24	90
KC757855	Avian	H9N2	A/chicken/Bangladesh/9334/2010	2010	chicken	Poultry	Poultry	Domestic bird	Bangladesh	Bangladesh	24	90
KC757840	Avian	H9N2	A/chicken/Bangladesh/10450/2011	2011	chicken	Poultry	Poultry	Domestic bird	Bangladesh	Bangladesh	24	90
KC757915	Avian	H9N2	A/chicken/Bangladesh/10401/2011	2011	chicken	Poultry	Poultry	Domestic bird	Bangladesh	Bangladesh	24	90
KC758015	Avian	H9N2	A/chicken/Bangladesh/10897/2011	2011	chicken	Poultry	Poultry	Domestic bird	Bangladesh	Bangladesh	24	90
KC757893	Avian	H9N2	A/chicken/Bangladesh/11154/2011	2011	chicken	Poultry	Poultry	Domestic bird	Bangladesh	Bangladesh	24	90
KC758106	Avian	H9N2	A/chicken/Bangladesh/11309/2011	2011	chicken	Poultry	Poultry	Domestic bird	Bangladesh	Bangladesh	24	90
KC757824	Avian	H9N2	A/chicken/Bangladesh/13916/2011	2011	chicken	Poultry	Poultry	Domestic bird	Bangladesh	Bangladesh	24	90
KC758037	Avian	H9N2	A/chicken/Bangladesh/13962/2011	2011	chicken	Poultry	Poultry	Domestic bird	Bangladesh	Bangladesh	24	90
KC757788	Avian	H9N2	A/duck/Bangladesh/1231/2009	2009	duck	?	Duck (unidentified)	Domestic bird	Bangladesh	Bangladesh	24	90
KC757885	Environment	H9N2	A/environment/Bangladesh/907/2009	2009	environment	Environmental	Environmental	Domestic bird	Bangladesh	Bangladesh	24	90
KC757809	Environment	H9N2	A/environment/Bangladesh/1041/2009	2009	environment	Environmental	Environmental	Domestic bird	Bangladesh	Bangladesh	24	90
KC757983	Environment	H9N2	A/environment/Bangladesh/5144/2009	2009	environment	Environmental	Environmental	Domestic bird	Bangladesh	Bangladesh	24	90
KC757863	Environment	H9N2	A/environment/Bangladesh/5745/2010	2010	environment	Environmental	Environmental	Domestic bird	Bangladesh	Bangladesh	24	90
KC758007	Environment	H9N2	A/environment/Bangladesh/8202/2010	2010	environment	Environmental	Environmental	Domestic bird	Bangladesh	Bangladesh	24	90
KC757937	Environment	H9N2	A/environment/Bangladesh/8463/2010	2010	environment	Environmental	Environmental	Domestic bird	Bangladesh	Bangladesh	24	90
KC758023	Environment	H9N2	A/environment/Bangladesh/8465/2010	2010	environment	Environmental	Environmental	Domestic bird	Bangladesh	Bangladesh	24	90
KC757848	Environment	H9N2	A/environment/Bangladesh/9350/2010	2010	environment	Environmental	Environmental	Domestic bird	Bangladesh	Bangladesh	24	90
KC758067	Environment	H9N2	A/environment/Bangladesh/9306/2010	2010	environment	Environmental	Environmental	Domestic bird	Bangladesh	Bangladesh	24	90
KC757907	Environment	H9N2	A/environment/Bangladesh/9457/2010	2010	environment	Environmental	Environmental	Domestic bird	Bangladesh	Bangladesh	24	90
KC758083	Environment	H9N2	A/environment/Bangladesh/10234/2011	2011	environment	Environmental	Environmental	Domestic bird	Bangladesh	Bangladesh	24	90
KC757922	Environment	H9N2	A/environment/Bangladesh/10316/2011	2011	environment	Environmental	Environmental	Domestic bird	Bangladesh	Bangladesh	24	90
KC757959	Environment	H9N2	A/environment/Bangladesh/10306/2011	2011	environment	Environmental	Environmental	Domestic bird	Bangladesh	Bangladesh	24	90
KC758091	Environment	H9N2	A/environment/Bangladesh/10307/2011	2011	environment	Environmental	Environmental	Domestic bird	Bangladesh	Bangladesh	24	90
KC758114	Environment	H9N2	A/environment/Bangladesh/10313/2011	2011	environment	Environmental	Environmental	Domestic bird	Bangladesh	Bangladesh	24	90
KC758099	Environment	H9N2	A/environment/Bangladesh/11173/2011	2011	environment	Environmental	Environmental	Domestic bird	Bangladesh	Bangladesh	24	90
KC758075	Environment	H9N2	A/environment/Bangladesh/11597/2011	2011	environment	Environmental	Environmental	Domestic bird	Bangladesh	Bangladesh	24	90
KC757796	Environment	H9N2	A/environment/Bangladesh/12068/2011	2011	environment	Environmental	Environmental	Domestic bird	Bangladesh	Bangladesh	24	90
KC757817	Environment	H9N2	A/environment/Bangladesh/12077/2011	2011	environment	Environmental	Environmental	Domestic bird	Bangladesh	Bangladesh	24	90
KC757870	Environment	H9N2	A/environment/Bangladesh/12103/2011	2011	environment	Environmental	Environmental	Domestic bird	Bangladesh	Bangladesh	24	90
KC757929	Environment	H9N2	A/environment/Bangladesh/12119/2011	2011	environment	Environmental	Environmental	Domestic bird	Bangladesh	Bangladesh	24	90
KC757943	Environment	H9N2	A/environment/Bangladesh/12116/2011	2011	environment	Environmental	Environmental	Domestic bird	Bangladesh	Bangladesh	24	90
KF188249	Avian	H9N2	A/quail/Bangladesh/907/2009	2009	quail	?	Galliformes	Domestic bird	Bangladesh	Bangladesh	24	90
AF156380	Avian	H9N2	A/chicken/Beijing/1/1994	1994	chicken	Poultry	Poultry	Domestic bird	China	Beijing	39.9075	116.397
AF536693	Avian	H9N2	A/Chicken/Hebei/1/96	1996	Chicken	Poultry	Poultry	Domestic bird	China	Hebei	39	116
DQ064377	Avian	H9N2	A/chicken/Shandong/7/96	1996	chicken	Poultry	Poultry	Domestic bird	China	Shandong	36	119
AF508569	Avian	H9N2	A/Chicken/Sichuan/5/97	1997	Chicken	Poultry	Poultry	Domestic bird	China	Sichuan	30.5	102.5
AF508572	Avian	H9N2	A/chicken/Shenzhen/9/97	1997	chicken	Poultry	Poultry	Domestic bird	China	Shenzhen	22.5455	114.068
AF536692	Avian	H9N2	A/Chicken/Guangdong/97	1997	Chicken	Poultry	Poultry	Domestic bird	China	Guangdong	23	113
DQ064360	Avian	H9N2	A/chicken/Guangdong/5/97	1997	chicken	Poultry	Poultry	Domestic bird	China	Guangdong	23	113
AF461510	Avian	H9N2	A/Chicken/Jiangsu/2/98	1998	Chicken	Poultry	Poultry	Domestic bird	China	Jiangsu	33	120
AF461532	Avian	H9N2	A/Chicken/Shanghai/F/98	1998	Chicken	Poultry	Poultry	Domestic bird	China	Shanghai	31.2222	121.458
AY743216	Avian	H9N2	A/Chicken/Shanghai/F/98	1998	Chicken	Poultry	Poultry	Domestic bird	China	Shanghai	31.2222	121.458
HM773438	Avian	H9N2	A/chicken/Shandong/LW/1999	1999	chicken	Poultry	Poultry	Domestic bird	China	Shandong	36	119
AF461512	Avian	H9N2	A/Chicken/Gansu/1/99	1999	Chicken	Poultry	Poultry	Domestic bird	China	Gansu	38	102
AF461528	Avian	H9N2	A/Chicken/Yunnan/1/99	1999	Chicken	Poultry	Poultry	Domestic bird	China	Yunnan	25	102
AF508568	Avian	H9N2	A/Chicken/Ningxia/5/99	1999	Chicken	Poultry	Poultry	Domestic bird	China	Ningxia	37	106
AF508571	Avian	H9N2	A/Chicken/Shijiazhuang/2/99	1999	Chicken	Poultry	Poultry	Domestic bird	China	Shijiazhuang	38.0414	114.479
AF536697	Avian	H9N2	A/chicken/Liaoning/99	1999	chicken	Poultry	Poultry	Domestic bird	China	Liaoning	41	123
AY036880	Avian	H9N2	A/chicken/Guangxi/KMI/99	1999	chicken	Poultry	Poultry	Domestic bird	China	Guangxi	24	109
DQ064375	Avian	H9N2	A/chicken/Ningxia/4/99	1999	chicken	Poultry	Poultry	Domestic bird	China	Ningxia	37	106
DQ227352	Avian	H9N2	A/chicken/Yunnan/Xie-1/1999	1999	chicken	Poultry	Poultry	Domestic bird	China	Yunnan	25	102
EF070733	Avian	H9N2	A/chicken/Gansu/2/99	1999	chicken	Poultry	Poultry	Domestic bird	China	Gansu	38	102
FJ190124	Avian	H9N2	A/chicken/Guangdong/2/2000	2000	chicken	Poultry	Poultry	Domestic bird	China	Guangdong	23	113
DQ485208	Avian	H9N2	A/chicken/China/Guangxi1/2000	2000	chicken	Poultry	Poultry	Domestic bird	China	China	35	105
AF461515	Avian	H9N2	A/chicken/Hebei/1/00	2000	chicken	Poultry	Poultry	Domestic bird	China	Hebei	39	116
AF461518	Avian	H9N2	A/chicken/Liaoning/1/2000	2000	chicken	Poultry	Poultry	Domestic bird	China	Liaoning	41	123
AF461519	Avian	H9N2	A/Chicken/Liaoning/2/00	2000	Chicken	Poultry	Poultry	Domestic bird	China	Liaoning	41	123
AF461523	Avian	H9N2	A/chicken/Shanghai/3/2000	2000	chicken	Poultry	Poultry	Domestic bird	China	Shanghai	31.2222	121.458
AF461529	Avian	H9N2	A/Chicken/Yunnan/2/00	2000	Chicken	Poultry	Poultry	Domestic bird	China	Yunnan	25	102
AF461531	Avian	H9N2	A/chicken/Hebei/2/2000	2000	chicken	Poultry	Poultry	Domestic bird	China	Hebei	39	116
AY513715	Avian	H9N2	A/chicken/Mudanjiang/0823/2000	2000	chicken	Poultry	Poultry	Domestic bird	China	Mudanjiang	44.5833	129.6
CY024568	Avian	H9N2	A/chicken/Shantou/94/2000	2000	chicken	Poultry	Poultry	Domestic bird	China	Shantou	23.3681	116.715
CY024576	Avian	H9N2	A/chicken/Shantou/212/2000	2000	chicken	Poultry	Poultry	Domestic bird	China	Shantou	23.3681	116.715
CY024600	Avian	H9N2	A/chicken/Shantou/1579/2000	2000	chicken	Poultry	Poultry	Domestic bird	China	Shantou	23.3681	116.715
DQ064355	Avian	H9N2	A/chicken/Fujian/25/00	2000	chicken	Poultry	Poultry	Domestic bird	China	Fujian	26.545	117.843
DQ064368	Avian	H9N2	A/chicken/Henan/26/00	2000	chicken	Poultry	Poultry	Domestic bird	China	Henan	34	114
DQ064372	Avian	H9N2	A/chicken/Jiangsu/1/00	2000	chicken	Poultry	Poultry	Domestic bird	China	Jiangsu	33	120
KF313567	Avian	H9N2	A/chicken/Hebei/2/2000	2000	chicken	Poultry	Poultry	Domestic bird	China	Hebei	39	116
FJ190129	Avian	H9N2	A/chicken/Hebei/sjz2/2001	2001	chicken	Poultry	Poultry	Domestic bird	China	Hebei	39	116
FJ793396	Avian	H9N2	A/chicken/Jiangsu/2/2001	2001	chicken	Poultry	Poultry	Domestic bird	China	Jiangsu	33	120
CY006023	Avian	H9N2	A/chicken/Nanchang/4-301/2001	2001	chicken	Poultry	Poultry	Domestic bird	China	Nanchang	28.6833	115.883
AF461524	Avian	H9N2	A/Chicken/Shanghai/4-1/01	2001	Chicken	Poultry	Poultry	Domestic bird	China	Shanghai	31.2222	121.458
CY023104	Avian	H9N2	A/chicken/Shantou/5714/2001	2001	chicken	Poultry	Poultry	Domestic bird	China	Shantou	23.3681	116.715
CY024696	Avian	H9N2	A/chicken/Shantou/3173/2001	2001	chicken	Poultry	Poultry	Domestic bird	China	Shantou	23.3681	116.715
CY024704	Avian	H9N2	A/chicken/Shantou/3778/2001	2001	chicken	Poultry	Poultry	Domestic bird	China	Shantou	23.3681	116.715
CY024712	Avian	H9N2	A/chicken/Shantou/4208/2001	2001	chicken	Poultry	Poultry	Domestic bird	China	Shantou	23.3681	116.715
DQ064367	Avian	H9N2	A/chicken/Heilongjiang/48/01	2001	chicken	Poultry	Poultry	Domestic bird	China	Heilongjiang	48	128
DQ997465	Avian	H9N2	A/chicken/Yunnan/nh/2001	2001	chicken	Poultry	Poultry	Domestic bird	China	Yunnan	25	102
FJ190132	Avian	H9N2	A/chicken/Jiangsu/nj15/2001	2001	chicken	Poultry	Poultry	Domestic bird	China	Jiangsu	33	120
FJ190150	Avian	H9N2	A/chicken/Sichuan/xc10/2001	2001	chicken	Poultry	Poultry	Domestic bird	China	Sichuan	30.5	102.5
FJ190123	Avian	H9N2	A/chicken/Guangdong/1/2002	2002	chicken	Poultry	Poultry	Domestic bird	China	Guangdong	23	113
FJ190128	Avian	H9N2	A/chicken/Hebei/2/2002	2002	chicken	Poultry	Poultry	Domestic bird	China	Hebei	39	116
GU471884	Avian	H9N2	A/chicken/Guangdong/B9/2002	2002	chicken	Poultry	Poultry	Domestic bird	China	Guangdong	23	113
JQ710462	Avian	H9N2	A/chicken/Shandong/BZ02/2002	2002	chicken	Poultry	Poultry	Domestic bird	China	Shandong	36	119
AY594196	Avian	H9N2	A/chicken/Shandong/1/02	2002	chicken	Poultry	Poultry	Domestic bird	China	Shandong	36	119
AY949989	Avian	H9N	A/chicken/Shandong/2/02	2002	chicken	Poultry	Poultry	Domestic bird	China	Shandong	36	119
CY023112	Avian	H9N2	A/chicken/Shantou/4/2002	2002	chicken	Poultry	Poultry	Domestic bird	China	Shantou	23.3681	116.715
CY023848	Avian	H9N2	A/chicken/Yunnan/401/2002	2002	chicken	Poultry	Poultry	Domestic bird	China	Yunnan	25	102
CY023856	Avian	H9N2	A/chicken/Yunnan/522/2002	2002	chicken	Poultry	Poultry	Domestic bird	China	Yunnan	25	102
CY023864	Avian	H9N2	A/chicken/Yunnan/955/2002	2002	chicken	Poultry	Poultry	Domestic bird	China	Yunnan	25	102
DQ997187	Avian	H9N2	A/chicken/Jiangsu/wa/2002	2002	chicken	Poultry	Poultry	Domestic bird	China	Jiangsu	33	120
DQ997490	Avian	H9N2	A/chicken/Neimonggu/nk/2002	2002	chicken	Poultry	Poultry	Domestic bird	China	Neimonggu	35	105
FJ384751	Avian	H9N2	A/chicken/Jiangsu/7/2002	2002	chicken	Poultry	Poultry	Domestic bird	China	Jiangsu	33	120
GQ477291	Avian	H9N2	A/chicken/Hebei/11/2002	2002	chicken	Poultry	Poultry	Domestic bird	China	Hebei	39	116
FJ793316	Avian	H9N2	A/chicken/Anhui/2/2002	2002	chicken	Poultry	Poultry	Domestic bird	China	Anhui	32	117
FJ190117	Avian	H9N2	A/chicken/Shandong/2/2003	2003	chicken	Poultry	Poultry	Domestic bird	China	Shandong	36	119
FJ793412	Avian	H9N2	A/chicken/Shandong/1/2003	2003	chicken	Poultry	Poultry	Domestic bird	China	Shandong	36	119
CY023192	Avian	H9N2	A/chicken/Shantou/1404/2003	2003	chicken	Poultry	Poultry	Domestic bird	China	Shantou	23.3681	116.715
CY023872	Avian	H9N2	A/chicken/Yunnan/1147/2003	2003	chicken	Poultry	Poultry	Domestic bird	China	Yunnan	25	102
CY023880	Avian	H9N2	A/chicken/Yunnan/5653/2003	2003	chicken	Poultry	Poultry	Domestic bird	China	Yunnan	25	102
GQ477292	Avian	H9N2	A/chicken/Shandong/LY/2003	2003	chicken	Poultry	Poultry	Domestic bird	China	Shandong	36	119
HM008896	Avian	H9N2	A/chicken/Beijing/19/2003	2003	chicken	Poultry	Poultry	Domestic bird	China	Beijing	39.9075	116.397
HM008897	Avian	H9N2	A/chicken/Heibei/8/2003	2003	chicken	Poultry	Poultry	Domestic bird	China	Heibei	42.8667	124.323
HM008898	Avian	H9N2	A/chicken/Nanjing/13/2003	2003	chicken	Poultry	Poultry	Domestic bird	China	Nanjing	32.0617	118.778
AB634251	Avian	H9N2	A/chicken/Jiangsu/01/2003	2003	chicken	Poultry	Poultry	Domestic bird	China	Jiangsu	33	120
FJ793372	Avian	H9N2	A/chicken/Jiangsu/1/2004	2004	chicken	Poultry	Poultry	Domestic bird	China	Jiangsu	33	120
KF688983	Avian	H9N2	A/chicken/Jiangsu/x1/2004	2004	chicken	Poultry	Poultry	Domestic bird	China	Jiangsu	33	120
KF746785	Avian	H9N2	A/chicken/Jiangsu/245/2004	2004	chicken	Poultry	Poultry	Domestic bird	China	Jiangsu	33	120
CY023320	Avian	H9N2	A/chicken/Shantou/2402/2004	2004	chicken	Poultry	Poultry	Domestic bird	China	Shantou	23.3681	116.715
CY023896	Avian	H9N2	A/chicken/Yunnan/3511/2004	2004	chicken	Poultry	Poultry	Domestic bird	China	Yunnan	25	102
CY023904	Avian	H9N2	A/chicken/Yunnan/3727/2004	2004	chicken	Poultry	Poultry	Domestic bird	China	Yunnan	25	102
EU939150	Avian	H9N2	A/chicken/Jiangsu/L1/2004	2004	chicken	Poultry	Poultry	Domestic bird	China	Jiangsu	33	120
EU939151	Avian	H9N2	A/chicken/Tianjin/B1/2004	2004	chicken	Poultry	Poultry	Domestic bird	China	Tianjin	39.1422	117.177
KF746835	Avian	H9N2	A/chicken/Hebei/274/2004	2004	chicken	Poultry	Poultry	Domestic bird	China	Hebei	39	116
KF313559	Avian	H9N2	A/chicken/Heilongjiang/7/2004	2004	chicken	Poultry	Poultry	Domestic bird	China	Heilongjiang	48	128
FJ793420	Avian	H9N2	A/chicken/Shandong/1/2004	2004	chicken	Poultry	Poultry	Domestic bird	China	Shandong	36	119
FJ793340	Avian	H9N2	A/chicken/Henan/1/2004	2004	chicken	Poultry	Poultry	Domestic bird	China	Henan	34	114
HM773435	Avian	H9N2	A/chicken/Shandong/JN4/2005	2005	chicken	Poultry	Poultry	Domestic bird	China	Shandong	36	119
CY023416	Avian	H9N2	A/chicken/Shantou/55/2005	2005	chicken	Poultry	Poultry	Domestic bird	China	Shantou	23.3681	116.715
CY023504	Avian	H9N2	A/chicken/Shantou/19465/2005	2005	chicken	Poultry	Poultry	Domestic bird	China	Shantou	23.3681	116.715
CY023568	Avian	H9N2	A/chicken/Fujian/5214/2005	2005	chicken	Poultry	Poultry	Domestic bird	China	Fujian	26.545	117.843
CY023584	Avian	H9N2	A/chicken/Fujian/6188/2005	2005	chicken	Poultry	Poultry	Domestic bird	China	Fujian	26.545	117.843
CY023592	Avian	H9N2	A/chicken/Fujian/6960/2005	2005	chicken	Poultry	Poultry	Domestic bird	China	Fujian	26.545	117.843
CY023600	Avian	H9N2	A/chicken/Fujian/7386/2005	2005	chicken	Poultry	Poultry	Domestic bird	China	Fujian	26.545	117.843
CY023608	Avian	H9N2	A/chicken/Fujian/7884/2005	2005	chicken	Poultry	Poultry	Domestic bird	China	Fujian	26.545	117.843
CY023648	Avian	H9N2	A/chicken/Fujian/9752/2005	2005	chicken	Poultry	Poultry	Domestic bird	China	Fujian	26.545	117.843
CY023680	Avian	H9N2	A/chicken/Fujian/11488/2005	2005	chicken	Poultry	Poultry	Domestic bird	China	Fujian	26.545	117.843
CY023808	Avian	H9N2	A/chicken/Hunan/4246/2005	2005	chicken	Poultry	Poultry	Domestic bird	China	Hunan	28	112
HM773436	Avian	H9N2	A/chicken/Shandong/JN5/2005	2005	chicken	Poultry	Poultry	Domestic bird	China	Shandong	36	119
GU722360	Avian	H9N2	A/chicken/Guangxi/21/2006	2006	chicken	Poultry	Poultry	Domestic bird	China	Guangxi	24	109
JQ710463	Avian	H9N2	A/chicken/Shandong/YB06/2006	2006	chicken	Poultry	Poultry	Domestic bird	China	Shandong	36	119
GU722362	Avian	H9N2	A/chicken/Guangxi/44/2006	2006	chicken	Poultry	Poultry	Domestic bird	China	Guangxi	24	109
GU471895	Avian	H9N2	A/chicken/Guangdong/B2/2006	2006	chicken	Poultry	Poultry	Domestic bird	China	Guangdong	23	113
EU157934	Avian	H9N2	A/chicken/Yunnan/BanNa1/2006	2006	chicken	Poultry	Poultry	Domestic bird	China	Yunnan	25	102
EU216085	Avian	H9N2	A/chicken/Yunnan/Diqing/2006	2006	chicken	Poultry	Poultry	Domestic bird	China	Yunnan	25	102
EU216088	Avian	H9N2	A/chicken/Yunnan/Simao1/2006	2006	chicken	Poultry	Poultry	Domestic bird	China	Yunnan	25	102
EU573941	Avian	H9N2	A/chicken/Hebei/L1/2006	2006	chicken	Poultry	Poultry	Domestic bird	China	Hebei	39	116
GQ335471	Avian	H9N2	A/chicken/Shanghai/Y1/2006	2006	chicken	Poultry	Poultry	Domestic bird	China	Shanghai	31.2222	121.458
GQ335495	Avian	H9N2	A/chicken/Shanghai/Y2/2006	2006	chicken	Poultry	Poultry	Domestic bird	China	Shanghai	31.2222	121.458
GQ373071	Avian	H9N2	A/chicken/Shandong/LY/2006	2006	chicken	Poultry	Poultry	Domestic bird	China	Shandong	36	119
GQ373075	Avian	H9N2	A/chicken/Shandong/1/2006	2006	chicken	Poultry	Poultry	Domestic bird	China	Shandong	36	119
GQ373082	Avian	H9N2	A/chicken/Beijing/20/2006	2006	chicken	Poultry	Poultry	Domestic bird	China	Beijing	39.9075	116.397
FJ190135	Avian	H9N2	A/chicken/Shandong/zc820/2006	2006	chicken	Poultry	Poultry	Domestic bird	China	Shandong	36	119
GU722363	Avian	H9N2	A/chicken/Guangxi/101/2006	2006	chicken	Poultry	Poultry	Domestic bird	China	Guangxi	24	109
EU216080	Avian	H9N2	A/chicken/Yunnan/BaoShan3/2007	2007	chicken	Poultry	Poultry	Domestic bird	China	Yunnan	25	102
EU216081	Avian	H9N2	A/chicken/Yunnan/Chuxiong1/2007	2007	chicken	Poultry	Poultry	Domestic bird	China	Yunnan	25	102
EU216082	Avian	H9N2	A/chicken/Yunnan/Chuxiong2/2007	2007	chicken	Poultry	Poultry	Domestic bird	China	Yunnan	25	102
EU216083	Avian	H9N2	A/chicken/Yunnan/Chuxiong3/2007	2007	chicken	Poultry	Poultry	Domestic bird	China	Yunnan	25	102
EU216084	Avian	H9N2	A/chicken/Yunnan/Dehong1/2007	2007	chicken	Poultry	Poultry	Domestic bird	China	Yunnan	25	102
EU216086	Avian	H9N2	A/chicken/Yunnan/Honghe/2007	2007	chicken	Poultry	Poultry	Domestic bird	China	Yunnan	25	102
EU216087	Avian	H9N2	A/chicken/Yunnan/Kunming/2007	2007	chicken	Poultry	Poultry	Domestic bird	China	Yunnan	25	102
EU216089	Avian	H9N2	A/chicken/Yunnan/Simao3/2007	2007	chicken	Poultry	Poultry	Domestic bird	China	Yunnan	25	102
EU216090	Avian	H9N2	A/chicken/Yunnan/Wenshan/2007	2007	chicken	Poultry	Poultry	Domestic bird	China	Yunnan	25	102
EU216091	Avian	H9N2	A/chicken/Yunnan/Yuxi2/2007	2007	chicken	Poultry	Poultry	Domestic bird	China	Yunnan	25	102
EU216092	Avian	H9N2	A/chicken/Yunnan/Zhaotong07/2007	2007	chicken	Poultry	Poultry	Domestic bird	China	Yunnan	25	102
EU644485	Avian	H9N2	A/chicken/Yunnan/honghe10/2007	2007	chicken	Poultry	Poultry	Domestic bird	China	Yunnan	25	102
EU939145	Avian	H9N2	A/chicken/Shandong/L1/2007	2007	chicken	Poultry	Poultry	Domestic bird	China	Shandong	36	119
HM008887	Avian	H9N2	A/chicken/Fujian/11/2007	2007	chicken	Poultry	Poultry	Domestic bird	China	Fujian	26.545	117.843
GU471799	Avian	H9N2	A/chicken/Sichuan/B1/2007	2007	chicken	Poultry	Poultry	Domestic bird	China	Sichuan	30.5	102.5
FJ231866	Avian	H9N2	A/chicken/Shandong/qd04/2007	2007	chicken	Poultry	Poultry	Domestic bird	China	Shandong	36	119
FJ434561	Avian	H9N2	A/chicken/Yunnan/YC12/2007	2007	chicken	Poultry	Poultry	Domestic bird	China	Yunnan	25	102
FJ434562	Avian	H9N2	A/chicken/Yunnan/YA114/2007	2007	chicken	Poultry	Poultry	Domestic bird	China	Yunnan	25	102
FJ434572	Avian	H9N2	A/chicken/Fujian/FG13/2007	2007	chicken	Poultry	Poultry	Domestic bird	China	Fujian	26.545	117.843
FJ434585	Avian	H9N2	A/chicken/Hunan/HE5/2007	2007	chicken	Poultry	Poultry	Domestic bird	China	Hunan	28	112
FJ434586	Avian	H9N2	A/chicken/Zhejiang/ZC28/2007	2007	chicken	Poultry	Poultry	Domestic bird	China	Zhejiang	29	120
FJ190151	Avian	H9N2	A/chicken/Jilin/dh1024/2007	2007	chicken	Poultry	Poultry	Domestic bird	China	Jilin	43.8508	126.56
FJ190144	Avian	H9N2	A/chicken/Shandong/lx1029/2007	2007	chicken	Poultry	Poultry	Domestic bird	China	Shandong	36	119
FJ190137	Avian	H9N2	A/chicken/Shandong/lc1124/2007	2007	chicken	Poultry	Poultry	Domestic bird	China	Shandong	36	119
FJ190136	Avian	H9N2	A/chicken/Shandong/cy1127/2007	2007	chicken	Poultry	Poultry	Domestic bird	China	Shandong	36	119
FJ190149	Avian	H9N2	A/chicken/Sichuan/bs1210/2007	2007	chicken	Poultry	Poultry	Domestic bird	China	Sichuan	30.5	102.5
GU471894	Avian	H9N2	A/chicken/Guangdong/A10/2007	2007	chicken	Poultry	Poultry	Domestic bird	China	Guangdong	23	113
FJ434563	Avian	H9N2	A/chicken/Xinjiang/XJ154/2007	2007	chicken	Poultry	Poultry	Domestic bird	China	Xinjiang	42.5692	85.4561
FJ434564	Avian	H9N2	A/chicken/Xinjiang/XJ75/2007	2007	chicken	Poultry	Poultry	Domestic bird	China	Xinjiang	42.5692	85.4561
FJ534538	Avian	H9N2	A/chicken/Henan/1.2/2008	2008	chicken	Poultry	Poultry	Domestic bird	China	Henan	34	114
HQ326722	Avian	H9N2	A/chicken/Shandong/1/2008	2008	chicken	Poultry	Poultry	Domestic bird	China	Shandong	36	119
JF519771	Avian	H9N2	A/chicken/Shanghai/Q0801-2/2008	2008	chicken	Poultry	Poultry	Domestic bird	China	Shanghai	31.2222	121.458
FJ190138	Avian	H9N2	A/chicken/Shandong/lx316/2008	2008	chicken	Poultry	Poultry	Domestic bird	China	Shandong	36	119
FJ434582	Avian	H9N2	A/chicken/Anhui/AK13/2008	2008	chicken	Poultry	Poultry	Domestic bird	China	Anhui	32	117
KF313561	Avian	H9N2	A/chicken/Hunan/10/2008	2008	chicken	Poultry	Poultry	Domestic bird	China	Hunan	28	112
EU939146	Avian	H9N2	A/chicken/Zibo/L2/2008	2008	chicken	Poultry	Poultry	Domestic bird	China	Zibo	36.7906	118.063
EU939148	Avian	H9N2	A/chicken/Henan/L1/2008	2008	chicken	Poultry	Poultry	Domestic bird	China	Henan	34	114
EU939149	Avian	H9N2	A/chicken/Henan/L2/2008	2008	chicken	Poultry	Poultry	Domestic bird	China	Henan	34	114
GQ335511	Avian	H9N2	A/chicken/Shanghai/Y2/2008	2008	chicken	Poultry	Poultry	Domestic bird	China	Shanghai	31.2222	121.458
HQ398331	Avian	H9N2	A/chicken/Baoshan/711/2008	2008	chicken	Poultry	Poultry	Domestic bird	China	Baoshan	46.5586	131.424
HQ398335	Avian	H9N2	A/chicken/Lincang/711/2008	2008	chicken	Poultry	Poultry	Domestic bird	China	Lincang	23.8797	100.095
KF746867	Avian	H9N2	A/chicken/Henan/321/2008	2008	chicken	Poultry	Poultry	Domestic bird	China	Henan	34	114
GU471880	Avian	H9N2	A/chicken/Guangdong/HE21/2008	2008	chicken	Poultry	Poultry	Domestic bird	China	Guangdong	23	113
GU471881	Avian	H9N2	A/chicken/Guangdong/HE22/2008	2008	chicken	Poultry	Poultry	Domestic bird	China	Guangdong	23	113
HQ398333	Avian	H9N2	A/chicken/Yunnandh/101/2008	2008	chicken	Poultry	Poultry	Domestic bird	China	Yunnandh	25	102
HQ398336	Avian	H9N2	A/chicken/Yunnanws/102/2008	2008	chicken	Poultry	Poultry	Domestic bird	China	Yunnanws	25	102
JF519774	Avian	H9N2	A/chicken/Shanghai/Q0812-1/2008	2008	chicken	Poultry	Poultry	Domestic bird	China	Shanghai	31.2222	121.458
GQ373072	Avian	H9N2	A/chicken/Shandong/1231/2008	2008	chicken	Poultry	Poultry	Domestic bird	China	Shandong	36	119
HQ398332	Avian	H9N2	A/chicken/Baoshan/111/2009	2009	chicken	Poultry	Poultry	Domestic bird	China	Baoshan	46.5586	131.424
HM773434	Avian	H9N2	A/chicken/Shandong/BD/2009	2009	chicken	Poultry	Poultry	Domestic bird	China	Shandong	36	119
GQ463212	Avian	H9N2	A/chicken/Xinjiang/02/2009	2009	chicken	Poultry	Poultry	Domestic bird	China	Xinjiang	42.5692	85.4561
GQ463213	Avian	H9N2	A/chicken/Xinjiang/05/2009	2009	chicken	Poultry	Poultry	Domestic bird	China	Xinjiang	42.5692	85.4561
GQ463214	Avian	H9N2	A/chicken/Xinjiang/07/2009	2009	chicken	Poultry	Poultry	Domestic bird	China	Xinjiang	42.5692	85.4561
GQ463215	Avian	H9N2	A/chicken/Shanxi/H14/2009	2009	chicken	Poultry	Poultry	Domestic bird	China	Shanxi	37	112
GQ463219	Avian	H9N2	A/chicken/Jilin/G12/2009	2009	chicken	Poultry	Poultry	Domestic bird	China	Jilin	43.8508	126.56
GQ463220	Avian	H9N2	A/chicken/Ningxia/F15/2009	2009	chicken	Poultry	Poultry	Domestic bird	China	Ningxia	37	106
GQ463221	Avian	H9N2	A/chicken/Ningxia/R13/2009	2009	chicken	Poultry	Poultry	Domestic bird	China	Ningxia	37	106
GQ463223	Avian	H9N2	A/chicken/Tibet/L7/2009	2009	chicken	Poultry	Poultry	Domestic bird	China	Tibet	32	90
GQ463224	Avian	H9N2	A/chicken/Tibet/L18/2009	2009	chicken	Poultry	Poultry	Domestic bird	China	Tibet	32	90
HQ398334	Avian	H9N2	A/chicken/Dehong/411/2009	2009	chicken	Poultry	Poultry	Domestic bird	China	Dehong	24.6635	98.0396
GQ463216	Avian	H9N2	A/chicken/Guizhou/D26/2009	2009	chicken	Poultry	Poultry	Domestic bird	China	Guizhou	27	107
GQ463217	Avian	H9N2	A/chicken/Guizhou/Q6/2009	2009	chicken	Poultry	Poultry	Domestic bird	China	Guizhou	27	107
GQ463218	Avian	H9N2	A/chicken/Guizhou/Q16/2009	2009	chicken	Poultry	Poultry	Domestic bird	China	Guizhou	27	107
GQ463227	Avian	H9N2	A/chicken/Guangdong/Y1/2009	2009	chicken	Poultry	Poultry	Domestic bird	China	Guangdong	23	113
KF746819	Avian	H9N2	A/chicken/Shandong/377/2009	2009	chicken	Poultry	Poultry	Domestic bird	China	Shandong	36	119
GU471868	Avian	H9N2	A/chicken/Zhejiang/HE7/2009	2009	chicken	Poultry	Poultry	Domestic bird	China	Zhejiang	29	120
GU471870	Avian	H9N2	A/chicken/Zhejiang/HE1/2009	2009	chicken	Poultry	Poultry	Domestic bird	China	Zhejiang	29	120
GU471803	Avian	H9N2	A/chicken/Sichuan/G5/2009	2009	chicken	Poultry	Poultry	Domestic bird	China	Sichuan	30.5	102.5
CY087171	Avian	H9N2	A/chicken/Tibet/S1/2009	2009	chicken	Poultry	Poultry	Domestic bird	China	Tibet	32	90
CY087179	Avian	H9N2	A/chicken/Tibet/S4/2009	2009	chicken	Poultry	Poultry	Domestic bird	China	Tibet	32	90
GU471800	Avian	H9N2	A/chicken/Sichuan/G2/2009	2009	chicken	Poultry	Poultry	Domestic bird	China	Sichuan	30.5	102.5
GU471804	Avian	H9N2	A/chicken/Sichuan/G6/2009	2009	chicken	Poultry	Poultry	Domestic bird	China	Sichuan	30.5	102.5
KF746843	Avian	H9N2	A/chicken/Henan/323/2009	2009	chicken	Poultry	Poultry	Domestic bird	China	Henan	34	114
KF746769	Avian	H9N2	A/chicken/Shandong/382/2009	2009	chicken	Poultry	Poultry	Domestic bird	China	Shandong	36	119
JN802548	Avian	H9N2	A/chicken/Ningxia/A18/2009	2009	chicken	Poultry	Poultry	Domestic bird	China	Ningxia	37	106
JN802564	Avian	H9N2	A/chicken/Jilin/181/2009	2009	chicken	Poultry	Poultry	Domestic bird	China	Jilin	43.8508	126.56
JN802585	Avian	H9N2	A/chicken/Hubei/N15/2009	2009	chicken	Poultry	Poultry	Domestic bird	China	Hubei	31	112
JN802550	Avian	H9N2	A/chicken/Guangdong/P26/2009	2009	chicken	Poultry	Poultry	Domestic bird	China	Guangdong	23	113
JN802566	Avian	H9N2	A/chicken/Guangdong/J3/2009	2009	chicken	Poultry	Poultry	Domestic bird	China	Guangdong	23	113
JN802569	Avian	H9N2	A/chicken/Guangdong/K22/2009	2009	chicken	Poultry	Poultry	Domestic bird	China	Guangdong	23	113
JN802573	Avian	H9N2	A/chicken/Guangdong/Y7/2009	2009	chicken	Poultry	Poultry	Domestic bird	China	Guangdong	23	113
JN802643	Avian	H9N2	A/chicken/Guangdong/R17/2009	2009	chicken	Poultry	Poultry	Domestic bird	China	Guangdong	23	113
JN683644	Avian	H9N2	A/chicken/Shandong/K/2010	2010	chicken	Poultry	Poultry	Domestic bird	China	Shandong	36	119
JN683647	Avian	H9N2	A/chicken/Shandong/N/2010	2010	chicken	Poultry	Poultry	Domestic bird	China	Shandong	36	119
JN803952	Avian	H9N2	A/chicken/Anhui/B18/2010	2010	chicken	Poultry	Poultry	Domestic bird	China	Anhui	32	117
JN803960	Avian	H9N2	A/chicken/Anhui/G14/2010	2010	chicken	Poultry	Poultry	Domestic bird	China	Anhui	32	117
JN803964	Avian	H9N2	A/chicken/Anhui/G18/2010	2010	chicken	Poultry	Poultry	Domestic bird	China	Anhui	32	117
JN803976	Avian	H9N2	A/chicken/Henan/F20/2010	2010	chicken	Poultry	Poultry	Domestic bird	China	Henan	34	114
JF715003	Avian	H9N2	A/chicken/Jiangsu/Q7/2010	2010	chicken	Poultry	Poultry	Domestic bird	China	Jiangsu	33	120
JX448753	Avian	H9N2	A/chicken/Jilin/BHJ/2010	2010	chicken	Poultry	Poultry	Domestic bird	China	Jilin	43.8508	126.56
JF714997	Avian	H9N2	A/chicken/Hunan/U6/2010	2010	chicken	Poultry	Poultry	Domestic bird	China	Hunan	28	112
JF714998	Avian	H9N2	A/chicken/Guangdong/U5/2010	2010	chicken	Poultry	Poultry	Domestic bird	China	Guangdong	23	113
JN804009	Avian	H9N2	A/chicken/Anhui/A19/2010	2010	chicken	Poultry	Poultry	Domestic bird	China	Anhui	32	117
JN804011	Avian	H9N2	A/chicken/Anhui/A25/2010	2010	chicken	Poultry	Poultry	Domestic bird	China	Anhui	32	117
JN804021	Avian	H9N2	A/chicken/Guizhou/A4/2010	2010	chicken	Poultry	Poultry	Domestic bird	China	Guizhou	27	107
JN804023	Avian	H9N2	A/chicken/Guizhou/D1/2010	2010	chicken	Poultry	Poultry	Domestic bird	China	Guizhou	27	107
JN804024	Avian	H9N2	A/chicken/Guizhou/D15/2010	2010	chicken	Poultry	Poultry	Domestic bird	China	Guizhou	27	107
JN804026	Avian	H9N2	A/chicken/Guizhou/E3/2010	2010	chicken	Poultry	Poultry	Domestic bird	China	Guizhou	27	107
JN804028	Avian	H9N2	A/chicken/Guizhou/E9/2010	2010	chicken	Poultry	Poultry	Domestic bird	China	Guizhou	27	107
JN804030	Avian	H9N2	A/chicken/Guizhou/E15/2010	2010	chicken	Poultry	Poultry	Domestic bird	China	Guizhou	27	107
JN804031	Avian	H9N2	A/chicken/Guizhou/E23/2010	2010	chicken	Poultry	Poultry	Domestic bird	China	Guizhou	27	107
JN804032	Avian	H9N2	A/chicken/Guizhou/E25/2010	2010	chicken	Poultry	Poultry	Domestic bird	China	Guizhou	27	107
JN804038	Avian	H9N2	A/chicken/Jiangsu/A20/2010	2010	chicken	Poultry	Poultry	Domestic bird	China	Jiangsu	33	120
JN804069	Avian	H9N2	A/chicken/Hubei/E16/2010	2010	chicken	Poultry	Poultry	Domestic bird	China	Hubei	31	112
JF715033	Avian	H9N2	A/chicken/Hubei/HWC/2011	2011	chicken	Poultry	Poultry	Domestic bird	China	Hubei	31	112
JF715036	Avian	H9N2	A/chicken/Fujian/SL4/2011	2011	chicken	Poultry	Poultry	Domestic bird	China	Fujian	26.545	117.843
JF715044	Avian	H9N2	A/chicken/Guangxi/WSL/2011	2011	chicken	Poultry	Poultry	Domestic bird	China	Guangxi	24	109
JF715046	Avian	H9N2	A/chicken/Guangdong/LJH/2011	2011	chicken	Poultry	Poultry	Domestic bird	China	Guangdong	23	113
JF715048	Avian	H9N2	A/chicken/Guangdong/FLS/2011	2011	chicken	Poultry	Poultry	Domestic bird	China	Guangdong	23	113
JF715051	Avian	H9N2	A/chicken/Guangdong/HBQ/2011	2011	chicken	Poultry	Poultry	Domestic bird	China	Guangdong	23	113
JF715018	Avian	H9N2	A/chicken/Anhui/ZTL/2011	2011	chicken	Poultry	Poultry	Domestic bird	China	Anhui	32	117
JN653611	Avian	H9N2	A/chicken/Jiawang/2/2011	2011	chicken	Poultry	Poultry	Domestic bird	China	Jiawang	34.4403	117.447
JX448760	Avian	H9N2	A/chicken/Shandong/P4/2011	2011	chicken	Poultry	Poultry	Domestic bird	China	Shandong	36	119
KJ419947	Avian	H9N2	A/chicken/Shandong/YT1/2011	2011	chicken	Poultry	Poultry	Domestic bird	China	Shandong	36	119
JN804097	Avian	H9N2	A/chicken/Anhui/A12/2011	2011	chicken	Poultry	Poultry	Domestic bird	China	Anhui	32	117
JN804185	Avian	H9N2	A/chicken/Chongqing/G21/2011	2011	chicken	Poultry	Poultry	Domestic bird	China	Chongqing	29.5628	106.553
JN804187	Avian	H9N2	A/chicken/Chongqing/G25/2011	2011	chicken	Poultry	Poultry	Domestic bird	China	Chongqing	29.5628	106.553
JN804204	Avian	H9N2	A/chicken/Guizhou/G17/2011	2011	chicken	Poultry	Poultry	Domestic bird	China	Guizhou	27	107
JN804206	Avian	H9N2	A/chicken/Guizhou/G23/2011	2011	chicken	Poultry	Poultry	Domestic bird	China	Guizhou	27	107
JN804344	Avian	H9N2	A/chicken/Jiangsu/B27/2011	2011	chicken	Poultry	Poultry	Domestic bird	China	Jiangsu	33	120
JN804369	Avian	H9N2	A/chicken/Ningxia/A2/2011	2011	chicken	Poultry	Poultry	Domestic bird	China	Ningxia	37	106
JN804374	Avian	H9N2	A/chicken/Ningxia/A8/2011	2011	chicken	Poultry	Poultry	Domestic bird	China	Ningxia	37	106
JN804380	Avian	H9N2	A/chicken/Shandong/J6/2011	2011	chicken	Poultry	Poultry	Domestic bird	China	Shandong	36	119
JN804408	Avian	H9N2	A/chicken/Shanxi/B11/2011	2011	chicken	Poultry	Poultry	Domestic bird	China	Shanxi	37	112
JN804504	Avian	H9N2	A/chicken/Anhui/M13/2011	2011	chicken	Poultry	Poultry	Domestic bird	China	Anhui	32	117
JN804513	Avian	H9N2	A/chicken/Guizhou/J22/2011	2011	chicken	Poultry	Poultry	Domestic bird	China	Guizhou	27	107
JN804515	Avian	H9N2	A/chicken/Ningxia/04/2011	2011	chicken	Poultry	Poultry	Domestic bird	China	Ningxia	37	106
JN804520	Avian	H9N2	A/chicken/Ningxia/99/2011	2011	chicken	Poultry	Poultry	Domestic bird	China	Ningxia	37	106
JN804521	Avian	H9N2	A/chicken/Ningxia/101/2011	2011	chicken	Poultry	Poultry	Domestic bird	China	Ningxia	37	106
JN804523	Avian	H9N2	A/chicken/Ningxia/112/2011	2011	chicken	Poultry	Poultry	Domestic bird	China	Ningxia	37	106
JN804525	Avian	H9N2	A/chicken/Ningxia/153/2011	2011	chicken	Poultry	Poultry	Domestic bird	China	Ningxia	37	106
JN804526	Avian	H9N2	A/chicken/Ningxia/181/2011	2011	chicken	Poultry	Poultry	Domestic bird	China	Ningxia	37	106
JN804527	Avian	H9N2	A/chicken/Ningxia/182/2011	2011	chicken	Poultry	Poultry	Domestic bird	China	Ningxia	37	106
JN804534	Avian	H9N2	A/chicken/Hubei/581/2011	2011	chicken	Poultry	Poultry	Domestic bird	China	Hubei	31	112
JN804540	Avian	H9N2	A/chicken/Shanxi/43/2011	2011	chicken	Poultry	Poultry	Domestic bird	China	Shanxi	37	112
JN804542	Avian	H9N2	A/chicken/Chongqing/K7/2011	2011	chicken	Poultry	Poultry	Domestic bird	China	Chongqing	29.5628	106.553
JN804543	Avian	H9N2	A/chicken/Chongqing/K16/2011	2011	chicken	Poultry	Poultry	Domestic bird	China	Chongqing	29.5628	106.553
JN804544	Avian	H9N2	A/chicken/Chongqing/K3/2011	2011	chicken	Poultry	Poultry	Domestic bird	China	Chongqing	29.5628	106.553
JN804545	Avian	H9N2	A/chicken/Chongqing/A56/2011	2011	chicken	Poultry	Poultry	Domestic bird	China	Chongqing	29.5628	106.553
JN804557	Avian	H9N2	A/chicken/Guangdong/286/2011	2011	chicken	Poultry	Poultry	Domestic bird	China	Guangdong	23	113
KJ419953	Avian	H9N2	A/chicken/Shandong/YT15/2011	2011	chicken	Poultry	Poultry	Domestic bird	China	Shandong	36	119
JQ770133	Avian	H9N2	A/chicken/Guangdong/LJT12/2011	2011	chicken	Poultry	Poultry	Domestic bird	China	Guangdong	23	113
KC417046	Avian	H9N2	A/chicken/Shanghai/C1/2012	2012	chicken	Poultry	Poultry	Domestic bird	China	Shanghai	31.2222	121.458
KF714775	Avian	H9N2	A/chicken/Hunan/1/2012	2012	chicken	Poultry	Poultry	Domestic bird	China	Hunan	28	112
KC817014	Avian	H9N2	A/chicken/Henan/ZK2/2012	2012	chicken	Poultry	Poultry	Domestic bird	China	Henan	34	114
JX448765	Avian	H9N2	A/chicken/Fujian/SN2/2012	2012	chicken	Poultry	Poultry	Domestic bird	China	Fujian	26.545	117.843
KC920697	Avian	H9N2	A/chicken/Shandong/171965W6F104/2012	2012	chicken	Poultry	Poultry	Domestic bird	China	Shandong	36	119
KF715244	Avian	H9N2	A/chicken/Gansu/419/2012	2012	chicken	Poultry	Poultry	Domestic bird	China	Gansu	38	102
KC920696	Avian	H9N2	A/chicken/Liaoning/PJXM15/2012	2012	chicken	Poultry	Poultry	Domestic bird	China	Liaoning	41	123
JX846585	Avian	H9N2	A/chicken/Henan/YX/2012	2012	chicken	Poultry	Poultry	Domestic bird	China	Henan	34	114
KC920691	Avian	H9N2	A/chicken/Shandong/P614832F101/2012	2012	chicken	Poultry	Poultry	Domestic bird	China	Shandong	36	119
KC879302	Avian	H9N2	A/chicken/Shandong/YS/2012	2012	chicken	Poultry	Poultry	Domestic bird	China	Shandong	36	119
KC767259	Avian	H9N2	A/chicken/Shaanxi/11/2012	2012	chicken	Poultry	Poultry	Domestic bird	China	Shaanxi	36	109
KC879299	Avian	H9N2	A/chicken/Jiangsu/HA/2012	2012	chicken	Poultry	Poultry	Domestic bird	China	Jiangsu	33	120
KC879300	Avian	H9N2	A/chicken/Shanxi/YC/2012	2012	chicken	Poultry	Poultry	Domestic bird	China	Shanxi	37	112
KF638575	Avian	H9N2	A/chicken/Shaanxi/xy1/2012	2012	chicken	Poultry	Poultry	Domestic bird	China	Shaanxi	36	109
KF638574	Avian	H9N2	A/chicken/Henan/LY-36/2013	2013	chicken	Poultry	Poultry	Domestic bird	China	Henan	34	114
KC951122	Avian	H9N2	A/chicken/Guangdong/LG1/2013	2013	chicken	Poultry	Poultry	Domestic bird	China	Guangdong	23	113
KJ419949	Avian	H9N2	A/chicken/Shandong/LC3/2013	2013	chicken	Poultry	Poultry	Domestic bird	China	Shandong	36	119
KF259159	Avian	H9N2	A/chicken/Wenzhou/598/2013	2013	chicken	Poultry	Poultry	Domestic bird	China	Wenzhou	27.9994	120.667
KF259160	Avian	H9N2	A/chicken/Wenzhou/253/2013	2013	chicken	Poultry	Poultry	Domestic bird	China	Wenzhou	27.9994	120.667
KF259166	Avian	H9N2	A/chicken/Rizhao/55/2013	2013	chicken	Poultry	Poultry	Domestic bird	China	Rizhao	35.4333	119.45
KF259169	Avian	H9N2	A/chicken/Rizhao/437/2013	2013	chicken	Poultry	Poultry	Domestic bird	China	Rizhao	35.4333	119.45
KF259171	Avian	H9N2	A/chicken/Rizhao/723/2013	2013	chicken	Poultry	Poultry	Domestic bird	China	Rizhao	35.4333	119.45
KF259184	Avian	H9N2	A/chicken/Wenzhou/630/2013	2013	chicken	Poultry	Poultry	Domestic bird	China	Wenzhou	27.9994	120.667
KF297299	Avian	H9N2	A/chicken/Wenzhou/688b/2013	2013	chicken	Poultry	Poultry	Domestic bird	China	Wenzhou	27.9994	120.667
CY023536	Avian	H9N2	A/chukkar/Shantou/338/2002	2002	chukkar	?	Galliformes	Domestic bird	China	Shantou	23.3681	116.715
CY023712	Avian	H9N2	A/chukkar/Shantou/465/2002	2002	chukkar	?	Galliformes	Domestic bird	China	Shantou	23.3681	116.715
CY023800	Avian	H9N2	A/chukkar/Shantou/469/2002	2002	chukkar	?	Galliformes	Domestic bird	China	Shantou	23.3681	116.715
CY024248	Avian	H9N2	A/chukkar/Shantou/107/2004	2004	chukkar	?	Galliformes	Domestic bird	China	Shantou	23.3681	116.715
CY024288	Avian	H9N2	A/chukkar/Shantou/1447/2004	2004	chukkar	?	Galliformes	Domestic bird	China	Shantou	23.3681	116.715
CY024352	Avian	H9N2	A/chukkar/Shantou/5866/2004	2004	chukkar	?	Galliformes	Domestic bird	China	Shantou	23.3681	116.715
AF523382	Avian	H9N2	A/Duck/Shantou/1043/00	2000	Duck	Poultry	Poultry	Domestic bird	China	Shantou	23.3681	116.715
CY023920	Avian	H9N2	A/duck/Shantou/5401/2001	2001	duck	Poultry	Poultry	Domestic bird	China	Shantou	23.3681	116.715
DQ681216	Avian	H9N2	A/duck/Xuzhou/05/2001	2001	duck	Poultry	Poultry	Domestic bird	China	Xuzhou	34.2626	117.549
KF188377	Avian	H9N2	A/duck/Nanchang/8-100/2001	2001	duck	Poultry	Poultry	Domestic bird	China	Nanchang	28.6833	115.883
CY023944	Avian	H9N2	A/duck/Shantou/32/2002	2002	duck	Poultry	Poultry	Domestic bird	China	Shantou	23.3681	116.715
DQ997451	Avian	H9N2	A/duck/Jiangsu/nf/2002	2002	duck	Poultry	Poultry	Domestic bird	China	Jiangsu	33	120
FJ793444	Avian	H9N2	A/duck/Jiangsu/1/2002	2002	duck	Poultry	Poultry	Domestic bird	China	Jiangsu	33	120
JF916721	Avian	H9N2	A/duck/Fujian/MH/2003	2003	duck	Poultry	Poultry	Domestic bird	China	Fujian	26.545	117.843
DQ681203	Avian	H9N2	A/duck/Xuzhou/07/2003	2003	duck	Poultry	Poultry	Domestic bird	China	Xuzhou	34.2626	117.549
DQ465400	Avian	H9N2	A/duck/Hubei/W1/2004	2004	duck	Poultry	Poultry	Domestic bird	China	Hubei	31	112
FJ793292	Avian	H9N2	A/duck/Jiangsu/9/2004	2004	duck	Poultry	Poultry	Domestic bird	China	Jiangsu	33	120
GQ373069	Avian	H9N2	A/duck/Beijing/MG0617/2005	2005	duck	Poultry	Poultry	Domestic bird	China	Beijing	39.9075	116.397
HQ398338	Avian	H9N2	A/duck/Honghe/111/2009	2009	duck	Poultry	Poultry	Domestic bird	China	Honghe	23.5167	102.974
CY087187	Avian	H9N2	A/duck/Tibet/S2/2009	2009	duck	Poultry	Poultry	Domestic bird	China	Tibet	32	90
JN803993	Avian	H9N2	A/duck/Guangdong/G17/2010	2010	duck	Poultry	Poultry	Domestic bird	China	Guangdong	23	113
JN803994	Avian	H9N2	A/duck/Guangdong/G19/2010	2010	duck	Poultry	Poultry	Domestic bird	China	Guangdong	23	113
JN803999	Avian	H9N2	A/duck/Guangdong/G24/2010	2010	duck	Poultry	Poultry	Domestic bird	China	Guangdong	23	113
JN804454	Avian	H9N2	A/duck/Chongqing/D23/2011	2011	duck	Poultry	Poultry	Domestic bird	China	Chongqing	29.5628	106.553
JN804547	Avian	H9N2	A/duck/Chongqing/B36/2011	2011	duck	Poultry	Poultry	Domestic bird	China	Chongqing	29.5628	106.553
GU474590	Environment	H9N2	A/environment/Hunan/2-84/2007	2007	environment	Environmental	Environmental	Domestic bird	China	Hunan	28	112
KF178662	Environment	H9N2	A/environment/Zhejiang/09/2013	2013	environment	Environmental	Environmental	Domestic bird	China	Zhejiang	29	120
EU644482	Avian	H9N2	A/goose/Yunnan/chuxiong07/07	2007	goose	?	Poultry	Domestic bird	China	Yunnan	25	102
CY023976	Avian	H9N2	A/Guinea fowl/Shantou/1677/2000	2000	Guinea fowl	?	Galliformes	Domestic bird	China	Shantou	23.3681	116.715
CY024296	Avian	H9N2	A/partridge/Shantou/2158/2000	2000	partridge	?	Galliformes	Domestic bird	China	Shantou	23.3681	116.715
CY024096	Avian	H9N2	A/partridge/Shantou/2803/2003	2003	partridge	?	Galliformes	Domestic bird	China	Shantou	23.3681	116.715
CY024104	Avian	H9N2	A/partridge/Shantou/3487/2003	2003	partridge	?	Galliformes	Domestic bird	China	Shantou	23.3681	116.715
CY024392	Avian	H9N2	A/partridge/Shantou/6415/2004	2004	partridge	?	Galliformes	Domestic bird	China	Shantou	23.3681	116.715
CY024072	Avian	H9N2	A/pheasant/Shantou/511/2003	2003	pheasant	?	Galliformes	Domestic bird	China	Shantou	23.3681	116.715
CY024272	Avian	H9N2	A/pheasant/Shantou/841/2004	2004	pheasant	?	Galliformes	Domestic bird	China	Shantou	23.3681	116.715
CY024320	Avian	H9N2	A/pheasant/Shantou/2290/2004	2004	pheasant	?	Galliformes	Domestic bird	China	Shantou	23.3681	116.715
CY024504	Avian	H9N2	A/pheasant/Shantou/1578/2005	2005	pheasant	?	Galliformes	Domestic bird	China	Shantou	23.3681	116.715
CY024536	Avian	H9N2	A/pheasant/Shantou/21583/2005	2005	pheasant	?	Galliformes	Domestic bird	China	Shantou	23.3681	116.715
EF154908	Avian	H9N2	A/quail/Shantou/782/2000	2000	quail	?	Galliformes	Domestic bird	China	Shantou	23.3681	116.715
EF154917	Avian	H9N2	A/quail/Shantou/1235/2001	2001	quail	?	Galliformes	Domestic bird	China	Shantou	23.3681	116.715
EF154922	Avian	H9N2	A/quail/Shantou/1912/2001	2001	quail	?	Galliformes	Domestic bird	China	Shantou	23.3681	116.715
EF154923	Avian	H9N2	A/quail/Shantou/2111/2001	2001	quail	?	Galliformes	Domestic bird	China	Shantou	23.3681	116.715
EF154924	Avian	H9N2	A/quail/Shantou/2462/2001	2001	quail	?	Galliformes	Domestic bird	China	Shantou	23.3681	116.715
EF154925	Avian	H9N2	A/quail/Shantou/4179/2001	2001	quail	?	Galliformes	Domestic bird	China	Shantou	23.3681	116.715
EF154931	Avian	H9N2	A/quail/Shantou/365/2002	2002	quail	?	Galliformes	Domestic bird	China	Shantou	23.3681	116.715
EF154937	Avian	H9N2	A/quail/Shantou/3851/2002	2002	quail	?	Galliformes	Domestic bird	China	Shantou	23.3681	116.715
EF154949	Avian	H9N2	A/quail/Shantou/3308/2003	2003	quail	?	Galliformes	Domestic bird	China	Shantou	23.3681	116.715
EF154954	Avian	H9N2	A/quail/Shantou/4038/2003	2003	quail	?	Galliformes	Domestic bird	China	Shantou	23.3681	116.715
EF154963	Avian	H9N2	A/quail/Shantou/6046/2004	2004	quail	?	Galliformes	Domestic bird	China	Shantou	23.3681	116.715
EF154968	Avian	H9N2	A/quail/Shantou/299/2005	2005	quail	?	Galliformes	Domestic bird	China	Shantou	23.3681	116.715
EF154976	Avian	H9N2	A/quail/Shantou/15892/2005	2005	quail	?	Galliformes	Domestic bird	China	Shantou	23.3681	116.715
EU086283	Avian	H9N2	A/quail/Guangxi/B1/2006	2006	quail	?	Galliformes	Domestic bird	China	Guangxi	24	109
KF259186	Avian	H9N2	A/silkie chicken/Wenzhou/786/2013	2013	silkie chicken	Poultry	Poultry	Domestic bird	China	Wenzhou	27.9994	120.667
CY023424	Avian	H9N2	A/silky chicken/Shantou/459/2005	2005	silky chicken	Poultry	Poultry	Domestic bird	China	Shantou	23.3681	116.715
CY023440	Avian	H9N2	A/silky chicken/Shantou/2131/2005	2005	silky chicken	Poultry	Poultry	Domestic bird	China	Shantou	23.3681	116.715
JQ419502	Avian	H9N2	A/chicken/Egypt/114922v/2011	2011	chicken	Poultry	Poultry	Domestic bird	Egypt	Egypt	30.0626	31.2497
JQ440373	Avian	H9N2	A/chicken/Egypt/114940v/2011	2011	chicken	Poultry	Poultry	Domestic bird	Egypt	Egypt	30.0626	31.2497
JX192600	Avian	H9N2	A/chicken/Egypt/115418V/2011	2011	chicken	Poultry	Poultry	Domestic bird	Egypt	Egypt	30.0626	31.2497
JQ906555	Avian	H9N2	A/chicken/Egypt/115636V/2011	2011	chicken	Poultry	Poultry	Domestic bird	Egypt	Egypt	30.0626	31.2497
JX192601	Avian	H9N2	A/chicken/Egypt/115512V/2011	2011	chicken	Poultry	Poultry	Domestic bird	Egypt	Egypt	30.0626	31.2497
JX192602	Avian	H9N2	A/chicken/Egypt/115583V/2011	2011	chicken	Poultry	Poultry	Domestic bird	Egypt	Egypt	30.0626	31.2497
CY110927	Avian	H9N2	A/chicken/Egypt/S4454E/2011	2011	chicken	Poultry	Poultry	Domestic bird	Egypt	Egypt	30.0626	31.2497
CY110928	Avian	H9N2	A/chicken/Egypt/S4456B/2011	2011	chicken	Poultry	Poultry	Domestic bird	Egypt	Egypt	30.0626	31.2497
JQ906560	Avian	H9N2	A/chicken/Egypt/1240V/2012	2012	chicken	Poultry	Poultry	Domestic bird	Egypt	Egypt	30.0626	31.2497
JQ906557	Avian	H9N2	A/chicken/Egypt/1226B/2012	2012	chicken	Poultry	Poultry	Domestic bird	Egypt	Egypt	30.0626	31.2497
JQ906558	Avian	H9N2	A/chicken/Egypt/1231B/2012	2012	chicken	Poultry	Poultry	Domestic bird	Egypt	Egypt	30.0626	31.2497
KF998208	Avian	H9N2	A/chicken/Egypt/BSU-FA-K2/2012	2012	chicken	Poultry	Poultry	Domestic bird	Egypt	Egypt	30.0626	31.2497
JX912984	Avian	H9N2	A/chicken/Egypt/D4907A/2012	2012	chicken	Poultry	Poultry	Domestic bird	Egypt	Egypt	30.0626	31.2497
JX912990	Avian	H9N2	A/chicken/Egypt/S5018B/2012	2012	chicken	Poultry	Poultry	Domestic bird	Egypt	Egypt	30.0626	31.2497
KF258174	Avian	H9N2	A/chicken/Egypt/S5018A/2012	2012	chicken	Poultry	Poultry	Domestic bird	Egypt	Egypt	30.0626	31.2497
KF881394	Avian	H9N2	A/chicken/Egypt/S5018D/2012	2012	chicken	Poultry	Poultry	Domestic bird	Egypt	Egypt	30.0626	31.2497
KF998210	Avian	H9N2	A/chicken/Egypt/BSU-FA-K4/2012	2012	chicken	Poultry	Poultry	Domestic bird	Egypt	Egypt	30.0626	31.2497
KF998211	Avian	H9N2	A/chicken/Egypt/BSU-FA-K6/2012	2012	chicken	Poultry	Poultry	Domestic bird	Egypt	Egypt	30.0626	31.2497
KF881475	Avian	H9N2	A/chicken/Egypt/S5440E/2012	2012	chicken	Poultry	Poultry	Domestic bird	Egypt	Egypt	30.0626	31.2497
KF881732	Avian	H9N2	A/chicken/Egypt/S5442E/2012	2012	chicken	Poultry	Poultry	Domestic bird	Egypt	Egypt	30.0626	31.2497
KF998214	Avian	H9N2	A/chicken/Egypt/BSU-FA-K9/2012	2012	chicken	Poultry	Poultry	Domestic bird	Egypt	Egypt	30.0626	31.2497
KF258186	Avian	H9N2	A/chicken/Egypt/S7025C/2013	2013	chicken	Poultry	Poultry	Domestic bird	Egypt	Egypt	30.0626	31.2497
KF258191	Avian	H9N2	A/chicken/Egypt/S7018B/2013	2013	chicken	Poultry	Poultry	Domestic bird	Egypt	Egypt	30.0626	31.2497
KF881640	Avian	H9N2	A/chicken/Egypt/S7022D/2013	2013	chicken	Poultry	Poultry	Domestic bird	Egypt	Egypt	30.0626	31.2497
KF258183	Avian	H9N2	A/chicken/Egypt/D7108E/2013	2013	chicken	Poultry	Poultry	Domestic bird	Egypt	Egypt	30.0626	31.2497
KF258184	Avian	H9N2	A/chicken/Egypt/D7100/2013	2013	chicken	Poultry	Poultry	Domestic bird	Egypt	Egypt	30.0626	31.2497
KF258190	Avian	H9N2	A/chicken/Egypt/D7099/2013	2013	chicken	Poultry	Poultry	Domestic bird	Egypt	Egypt	30.0626	31.2497
KF881378	Avian	H9N2	A/chicken/Egypt/F7297B/2013	2013	chicken	Poultry	Poultry	Domestic bird	Egypt	Egypt	30.0626	31.2497
KF881459	Avian	H9N2	A/chicken/Egypt/S7404/2013	2013	chicken	Poultry	Poultry	Domestic bird	Egypt	Egypt	30.0626	31.2497
KF881553	Avian	H9N2	A/chicken/Egypt/D7436C/2013	2013	chicken	Poultry	Poultry	Domestic bird	Egypt	Egypt	30.0626	31.2497
KF881370	Avian	H9N2	A/chicken/Egypt/D7663C/2013	2013	chicken	Poultry	Poultry	Domestic bird	Egypt	Egypt	30.0626	31.2497
JN828570	Avian	H9N2	A/quail/Egypt/113413v/2011	2011	quail	?	Galliformes	Domestic bird	Egypt	Egypt	30.0626	31.2497
AJ781822	Avian	H9N2	A/chicken/Germany/R45/98	1998	chicken	Poultry	Poultry	Domestic bird	Germany	Germany	51.5	10.5
AJ781818	Avian	H9N2	A/turkey/Germany/R90/95	1995	turkey	Poultry	Poultry	Domestic bird	Germany	Germany	51.5	10.5
AJ781819	Avian	H9N2	A/turkey/Germany/R113/95	1995	turkey	Poultry	Poultry	Domestic bird	Germany	Germany	51.5	10.5
JX273569	Avian	H9N2	A/turkey/Germany/EK224/1995	1995	turkey	Poultry	Poultry	Domestic bird	Germany	Germany	51.5	10.5
AJ781820	Avian	H9N2	A/turkey/Germany/R22/96	1996	turkey	Poultry	Poultry	Domestic bird	Germany	Germany	51.5	10.5
AF156379	Avian	H9N2	A/Chicken/Hong Kong/739/94	1994	Chicken	Poultry	Poultry	Domestic bird	Hong Kong	Hong Kong	22.2822	114.145
AF186269	Avian	H9N2	A/Chicken/Hong Kong/SF2/99	1999	Chicken	Poultry	Poultry	Domestic bird	Hong Kong	Hong Kong	22.2822	114.145
DQ226109	Avian	H9N2	A/chicken/HongKong/NT142/03	2003	chicken	Poultry	Poultry	Domestic bird	Hong Kong	HongKong	22.2822	114.145
KF188304	Avian	H9N2	A/chicken/Hong Kong/TP38/2003	2003	chicken	Poultry	Poultry	Domestic bird	Hong Kong	Hong Kong	22.2822	114.145
KF259064	Avian	H9N2	A/chicken/Hong Kong/WF163/2005	2005	chicken	Poultry	Poultry	Domestic bird	Hong Kong	Hong Kong	22.2822	114.145
KF259069	Avian	H9N2	A/chicken/Hong Kong/NKR133/2006	2006	chicken	Poultry	Poultry	Domestic bird	Hong Kong	Hong Kong	22.2822	114.145
KF259071	Avian	H9N2	A/chicken/Hong Kong/SF379/2006	2006	chicken	Poultry	Poultry	Domestic bird	Hong Kong	Hong Kong	22.2822	114.145
KF259073	Avian	H9N2	A/chicken/Hong Kong/TFB130/2006	2006	chicken	Poultry	Poultry	Domestic bird	Hong Kong	Hong Kong	22.2822	114.145
KF259078	Avian	H9N2	A/chicken/Hong Kong/HH181/2007	2007	chicken	Poultry	Poultry	Domestic bird	Hong Kong	Hong Kong	22.2822	114.145
KF259079	Avian	H9N2	A/chicken/Hong Kong/NT211W/2007	2007	chicken	Poultry	Poultry	Domestic bird	Hong Kong	Hong Kong	22.2822	114.145
KF259081	Avian	H9N2	A/chicken/Hong Kong/NT449/2007	2007	chicken	Poultry	Poultry	Domestic bird	Hong Kong	Hong Kong	22.2822	114.145
KF259082	Avian	H9N2	A/chicken/Hong Kong/TP178/2007	2007	chicken	Poultry	Poultry	Domestic bird	Hong Kong	Hong Kong	22.2822	114.145
KF259083	Avian	H9N2	A/chicken/Hong Kong/WF4/2007	2007	chicken	Poultry	Poultry	Domestic bird	Hong Kong	Hong Kong	22.2822	114.145
KF259084	Avian	H9N2	A/chicken/Hong Kong/YU629/2007	2007	chicken	Poultry	Poultry	Domestic bird	Hong Kong	Hong Kong	22.2822	114.145
KF188397	Avian	H9N2	A/chicken/Hong Kong/YU341/2008	2008	chicken	Poultry	Poultry	Domestic bird	Hong Kong	Hong Kong	22.2822	114.145
KF259097	Avian	H9N2	A/chicken/Hong Kong/SF60/2008	2008	chicken	Poultry	Poultry	Domestic bird	Hong Kong	Hong Kong	22.2822	114.145
KF259098	Avian	H9N2	A/chicken/Hong Kong/YSC82/2008	2008	chicken	Poultry	Poultry	Domestic bird	Hong Kong	Hong Kong	22.2822	114.145
KF259108	Avian	H9N2	A/chicken/Hong Kong/TSTA7W/2009	2009	chicken	Poultry	Poultry	Domestic bird	Hong Kong	Hong Kong	22.2822	114.145
KF259116	Avian	H9N2	A/chicken/Hong Kong/TSTB21/2010	2010	chicken	Poultry	Poultry	Domestic bird	Hong Kong	Hong Kong	22.2822	114.145
KF259122	Avian	H9N2	A/chicken/Hong Kong/TSTB28W/2010	2010	chicken	Poultry	Poultry	Domestic bird	Hong Kong	Hong Kong	22.2822	114.145
KF259143	Avian	H9N2	A/chicken/Hong Kong/TC8/2012	2012	chicken	Poultry	Poultry	Domestic bird	Hong Kong	Hong Kong	22.2822	114.145
KF259144	Avian	H9N2	A/chicken/Hong Kong/FY6W/2012	2012	chicken	Poultry	Poultry	Domestic bird	Hong Kong	Hong Kong	22.2822	114.145
KF259147	Avian	H9N2	A/chicken/Hong Kong/WF1W/2012	2012	chicken	Poultry	Poultry	Domestic bird	Hong Kong	Hong Kong	22.2822	114.145
KF259148	Avian	H9N2	A/chicken/Hong Kong/YO12W/2012	2012	chicken	Poultry	Poultry	Domestic bird	Hong Kong	Hong Kong	22.2822	114.145
KF259156	Avian	H9N2	A/chicken/Hong Kong/YO117W/2012	2012	chicken	Poultry	Poultry	Domestic bird	Hong Kong	Hong Kong	22.2822	114.145
KF259157	Avian	H9N2	A/chicken/Hong Kong/NT266/2012	2012	chicken	Poultry	Poultry	Domestic bird	Hong Kong	Hong Kong	22.2822	114.145
DQ226113	Avian	H9N2	A/Ck/HK/YU577/2003	2003	Ck	Poultry	Poultry	Domestic bird	Hong Kong	HK	22.2822	114.145
AF523385	Avian	H9N2	A/duck/Hong Kong/552/79	1979	duck	Poultry	Poultry	Domestic bird	Hong Kong	Hong Kong	22.2822	114.145
CY031275	Avian	H9N2	A/duck/Hong Kong/702/1979-quail adapted	1979	duck	?	Poultry	Domestic bird	Hong Kong	Hong Kong	22.2822	114.145
AB432938	Avian	H9N2	A/duck/Hong Kong/W213/1997	1997	duck	Poultry	Poultry	Domestic bird	Hong Kong	Hong Kong	22.2822	114.145
AF156376	Avian	H9N2	A/duck/Hong Kong/Y280/97	1997	duck	Poultry	Poultry	Domestic bird	Hong Kong	Hong Kong	22.2822	114.145
KF259075	Avian	H9N2	A/pheasant/Hong Kong/NT458/2006	2006	pheasant	?	Galliformes	Domestic bird	Hong Kong	Hong Kong	22.2822	114.145
KF259089	Avian	H9N2	A/pheasant/Hong Kong/WF288W/2007	2007	pheasant	?	Galliformes	Domestic bird	Hong Kong	Hong Kong	22.2822	114.145
AF156378	Avian	H9N2	A/Quail/Hong Kong/G1/97	1997	Quail	?	Galliformes	Domestic bird	Hong Kong	Hong Kong	22.2822	114.145
AF222606	Avian	H9N2	A/Quail/Hong Kong/A17/99	1999	Quail	?	Galliformes	Domestic bird	Hong Kong	Hong Kong	22.2822	114.145
DQ226114	Avian	H9N2	A/SCk/HK/YU663/2003	2003	SCk	?	Poultry	Domestic bird	Hong Kong	HK	22.2822	114.145
JX273541	Avian	H9N2	A/chicken/Hungary/11-459/2001	2001	chicken	Poultry	Poultry	Domestic bird	Hungary	Hungary	47	20
CY068643	Avian	H9N2	A/chicken/Chandigarh/2048/2003	2003	chicken	Poultry	Poultry	Domestic bird	India	Chandigarh	30.75	76.8
EU665420	Avian	H9N2	A/chicken/Haryana/2051/2003	2003	chicken	Poultry	Poultry	Domestic bird	India	Haryana	29	76
EU665421	Avian	H9N2	A/chicken/Punjab/2063/2003	2003	chicken	Poultry	Poultry	Domestic bird	India	Punjab	30.8602	72.3198
JX273542	Avian	H9N2	A/chicken/India/3/2003	2003	chicken	Poultry	Poultry	Domestic bird	India	India	22	79
CY068651	Avian	H9N2	A/chicken/Orissa/2317/2004	2004	chicken	Poultry	Poultry	Domestic bird	India	Orissa	20.5	84.4167
EU665422	Avian	H9N2	A/chicken/Uttar Pradesh/2543/2004	2004	chicken	Poultry	Poultry	Domestic bird	India	Uttar Pradesh	27.25	80.75
CY068659	Avian	H9N2	A/chicken/Haryana/2424/2004	2004	chicken	Poultry	Poultry	Domestic bird	India	Haryana	29	76
CY068667	Avian	H9N2	A/chicken/Uttar Pradesh/2544/2004	2004	chicken	Poultry	Poultry	Domestic bird	India	Uttar Pradesh	27.25	80.75
CY068672	Avian	H9N2	A/chicken/Gujarat/3697/2004	2004	chicken	Poultry	Poultry	Domestic bird	India	Gujarat	23	72
EU665423	Avian	H9N2	A/chicken/Gujarat/3724/2004	2004	chicken	Poultry	Poultry	Domestic bird	India	Gujarat	23	72
HM370049	Avian	H9N2	A/chicken/Uchal/8286/2006	2006	chicken	Poultry	Poultry	Domestic bird	India	Uchal	8.9	76.9
HM370056	Avian	H9N2	A/chicken/Uchal/8293/2006	2006	chicken	Poultry	Poultry	Domestic bird	India	Uchal	8.9	76.9
GU064951	Avian	H9N2	A/chicken/Tripura/105131/2008	2008	chicken	Poultry	Poultry	Domestic bird	India	Tripura	24	92
JX310065	Avian	H9N2	A/chicken/India/WB-NIV1057169/2010	2010	chicken	Poultry	Poultry	Domestic bird	India	India	22	79
JX310066	Avian	H9N2	A/chicken/India/WB-NIV1057183/2010	2010	chicken	Poultry	Poultry	Domestic bird	India	India	22	79
JX310067	Avian	H9N2	A/chicken/India/WB-NIV1057231/2010	2010	chicken	Poultry	Poultry	Domestic bird	India	India	22	79
CY099345	Avian	H9N2	A/chicken/India/IVRI-0004/2010	2010	chicken	Poultry	Poultry	Domestic bird	India	India	22	79
CY099361	Avian	H9N2	A/chicken/India/IVRI-0011/2011	2011	chicken	Poultry	Poultry	Domestic bird	India	India	22	79
KF800947	Avian	H9N2	A/chicken/Iran/av1221/1998	1998	chicken	Poultry	Poultry	Domestic bird	Iran	Iran	32	53
FJ794817	Avian	H9N2	A/chicken/Iran/SS1/1998	1998	chicken	Poultry	Poultry	Domestic bird	Iran	Iran	32	53
JQ419725	Avian	H9N2	A/chicken/Iran/725/1998	1998	chicken	Poultry	Poultry	Domestic bird	Iran	Iran	32	53
JX465626	Avian	H9N2	A/chicken/Iran/ZMT-101/1998	1998	chicken	Poultry	Poultry	Domestic bird	Iran	Iran	32	53
GQ497118	Avian	H9N2	A/chicken/Iran/661/1998	1998	chicken	Poultry	Poultry	Domestic bird	Iran	Iran	32	53
GQ497120	Avian	H9N2	A/chicken/Iran/772/1999	1999	chicken	Poultry	Poultry	Domestic bird	Iran	Iran	32	53
GQ497119	Avian	H9N2	A/chicken/Iran/705/1999	1999	chicken	Poultry	Poultry	Domestic bird	Iran	Iran	32	53
EU477248	Avian	H9N2	A/chicken/Iran/TH79/2000	2000	chicken	Poultry	Poultry	Domestic bird	Iran	Iran	32	53
EU477249	Avian	H9N2	A/chicken/Iran/TH80/2000	2000	chicken	Poultry	Poultry	Domestic bird	Iran	Iran	32	53
GQ497122	Avian	H9N2	A/chicken/Iran/584/2000	2000	chicken	Poultry	Poultry	Domestic bird	Iran	Iran	32	53
GQ497123	Avian	H9N2	A/chicken/Iran/233/2001	2001	chicken	Poultry	Poultry	Domestic bird	Iran	Iran	32	53
GQ497124	Avian	H9N2	A/chicken/Iran/450/2001	2001	chicken	Poultry	Poultry	Domestic bird	Iran	Iran	32	53
EU477246	Avian	H9N2	A/chicken/Iran/TH81/2002	2002	chicken	Poultry	Poultry	Domestic bird	Iran	Iran	32	53
GQ497125	Avian	H9N2	A/chicken/Iran/284/2002	2002	chicken	Poultry	Poultry	Domestic bird	Iran	Iran	32	53
GQ497126	Avian	H9N2	A/chicken/Iran/466/2002	2002	chicken	Poultry	Poultry	Domestic bird	Iran	Iran	32	53
GQ497128	Avian	H9N2	A/chicken/Iran/320/2003	2003	chicken	Poultry	Poultry	Domestic bird	Iran	Iran	32	53
EF063725	Avian	H9N2	A/chicken/Iran/L252/2003	2003	chicken	Poultry	Poultry	Domestic bird	Iran	Iran	32	53
EF063726	Avian	H9N2	A/chicken/Iran/B263/2003	2003	chicken	Poultry	Poultry	Domestic bird	Iran	Iran	32	53
GQ497127	Avian	H9N2	A/chicken/Iran/92/2003	2003	chicken	Poultry	Poultry	Domestic bird	Iran	Iran	32	53
EF063729	Avian	H9N2	A/chicken/Iran/B308B/2004	2004	chicken	Poultry	Poultry	Domestic bird	Iran	Iran	32	53
EF063730	Avian	H9N2	A/chicken/Iran/B322/2004	2004	chicken	Poultry	Poultry	Domestic bird	Iran	Iran	32	53
EF063731	Avian	H9N2	A/chicken/Iran/B76/2004	2004	chicken	Poultry	Poultry	Domestic bird	Iran	Iran	32	53
EF063733	Avian	H9N2	A/chicken/Iran/B102/2005	2005	chicken	Poultry	Poultry	Domestic bird	Iran	Iran	32	53
EF063734	Avian	H9N2	A/chicken/Iran/B11A/2005	2005	chicken	Poultry	Poultry	Domestic bird	Iran	Iran	32	53
GQ497131	Avian	H9N2	A/chicken/Iran/86/2005	2005	chicken	Poultry	Poultry	Domestic bird	Iran	Iran	32	53
GQ497134	Avian	H9N2	A/chicken/Iran/68/2006	2006	chicken	Poultry	Poultry	Domestic bird	Iran	Iran	32	53
GQ497133	Avian	H9N2	A/chicken/Iran/20/2006	2006	chicken	Poultry	Poultry	Domestic bird	Iran	Iran	32	53
EU477243	Avian	H9N2	A/chicken/Iran/TH286/2007	2007	chicken	Poultry	Poultry	Domestic bird	Iran	Iran	32	53
EU477539	Avian	H9N2	A/chicken/Iran/TH486-masoumi/2007	2007	chicken	Poultry	Poultry	Domestic bird	Iran	Iran	32	53
GQ497135	Avian	H9N2	A/chicken/Iran/SH1/2007	2007	chicken	Poultry	Poultry	Domestic bird	Iran	Iran	32	53
GU071977	Avian	H9N2	A/chicken/Iran/THLBM861/2007	2007	chicken	Poultry	Poultry	Domestic bird	Iran	Iran	32	53
GU071980	Avian	H9N2	A/chicken/Iran/THLBM864/2007	2007	chicken	Poultry	Poultry	Domestic bird	Iran	Iran	32	53
GQ497136	Avian	H9N2	A/chicken/Iran/SH2/2007	2007	chicken	Poultry	Poultry	Domestic bird	Iran	Iran	32	53
JX456177	Avian	H9N2	A/chicken/Iran/SS3/2008	2008	chicken	Poultry	Poultry	Domestic bird	Iran	Iran	32	53
GU071967	Avian	H9N2	A/chicken/Iran/RZ42/2008	2008	chicken	Poultry	Poultry	Domestic bird	Iran	Iran	32	53
FJ794818	Avian	H9N2	A/chicken/Iran/SS2/2008	2008	chicken	Poultry	Poultry	Domestic bird	Iran	Iran	32	53
GU071968	Avian	H9N2	A/chicken/Iran/RZ53/2008	2008	chicken	Poultry	Poultry	Domestic bird	Iran	Iran	32	53
JX456179	Avian	H9N2	A/chicken/Iran/SS5/2009	2009	chicken	Poultry	Poultry	Domestic bird	Iran	Iran	32	53
JQ419718	Avian	H9N2	A/chicken/Iran/95/2009	2009	chicken	Poultry	Poultry	Domestic bird	Iran	Iran	32	53
JQ419722	Avian	H9N2	A/chicken/Iran/119/2009	2009	chicken	Poultry	Poultry	Domestic bird	Iran	Iran	32	53
JQ419723	Avian	H9N2	A/chicken/Iran/121/2009	2009	chicken	Poultry	Poultry	Domestic bird	Iran	Iran	32	53
JN646748	Avian	H9N2	A/chicken/Iran/EBGV-88/2010	2010	chicken	Poultry	Poultry	Domestic bird	Iran	Iran	32	53
JX456180	Avian	H9N2	A/chicken/Iran/SS6/2010	2010	chicken	Poultry	Poultry	Domestic bird	Iran	Iran	32	53
KF800938	Avian	H9N2	A/chicken/Iran/186/2011	2011	chicken	Poultry	Poultry	Domestic bird	Iran	Iran	32	53
JX456182	Avian	H9N2	A/chicken/Iran/SS8/2011	2011	chicken	Poultry	Poultry	Domestic bird	Iran	Iran	32	53
JX456181	Avian	H9N2	A/chicken/Iran/SS7/2011	2011	chicken	Poultry	Poultry	Domestic bird	Iran	Iran	32	53
JX294920	Avian	H9N2	A/chicken/Iran/AGH-B1/2012	2012	chicken	Poultry	Poultry	Domestic bird	Iran	Iran	32	53
JX294921	Avian	H9N2	A/chicken/Iran/AGH-B2/2012	2012	chicken	Poultry	Poultry	Domestic bird	Iran	Iran	32	53
JX294922	Avian	H9N2	A/chicken/Iran/AGH-B3/2012	2012	chicken	Poultry	Poultry	Domestic bird	Iran	Iran	32	53
JX273543	Avian	H9N2	A/chicken/Iraq/EKI 14/2008	2008	chicken	Poultry	Poultry	Domestic bird	Iraq	Iraq	33	44
AF508560	Avian	H9N2	A/pheasant/Ireland/PV18/97	1997	pheasant	?	Galliformes	Domestic bird	Ireland	Ireland	53	-8
EF492228	Avian	H9N2	A/avian/Israel/584/2005	2005	avian	NA	Avian (unidentified)	Domestic bird	Israel	Israel	31.5	34.75
EF462491	Avian	H9N2	A/chicken/Maale HaHamisha/90658/2000	2000	chicken	Poultry	Poultry	Domestic bird	Israel	Maale HaHamisha	31.8179	35.1129
EF492221	Avian	H9N2	A/chicken/Israel/90658/2000	2000	chicken	Poultry	Poultry	Domestic bird	Israel	Israel	31.5	34.75
DQ104465	Avian	H9N2	A/chicken/Tel Adashim/809/01	2001	chicken	Poultry	Poultry	Domestic bird	Israel	Tel Adashim	32.6563	35.3022
AY738454	Avian	H9N2	A/chicken/Tel Adashim/786/2001	2001	chicken	Poultry	Poultry	Domestic bird	Israel	Tel Adashim	32.6563	35.3022
DQ104467	Avian	H9N2	A/chicken/Tel Adashim/811/2001	2001	chicken	Poultry	Poultry	Domestic bird	Israel	Tel Adashim	32.6563	35.3022
DQ104468	Avian	H9N2	A/chicken/Tel Adashim/812/2001	2001	chicken	Poultry	Poultry	Domestic bird	Israel	Tel Adashim	32.6563	35.3022
DQ104479	Avian	H9N2	A/chicken/Saar/1456/03	2003	chicken	Poultry	Poultry	Domestic bird	Israel	Saar	31.5	34.75
DQ104483	Avian	H9N2	A/chicken/Maanit/1477/03	2003	chicken	Poultry	Poultry	Domestic bird	Israel	Maanit	47.25	107.533
DQ108908	Avian	H9N2	A/chicken/Ysodot/1362/2003	2003	chicken	Poultry	Poultry	Domestic bird	Israel	Ysodot	31.5	34.75
DQ108909	Avian	H9N2	A/chicken/Netohah/1373/03	2003	chicken	Poultry	Poultry	Domestic bird	Israel	Netohah	31.5	34.75
EF462503	Avian	H9N2	A/chicken/Tel Adashim/1469/2003	2003	chicken	Poultry	Poultry	Domestic bird	Israel	Tel Adashim	32.6563	35.3022
DQ104484	Avian	H9N2	A/chicken/Neve Ilan/1504/03	2003	chicken	Poultry	Poultry	Domestic bird	Israel	Neve Ilan	31.8086	35.0803
DQ108914	Avian	H9N2	A/chicken/Alonim/1552/2003	2003	chicken	Poultry	Poultry	Domestic bird	Israel	Alonim	32.7081	35.1547
DQ108905	Avian	H9N2	A/chicken/Sde Uziahu/1747/04	2004	chicken	Poultry	Poultry	Domestic bird	Israel	Sde Uziahu	31.5	34.75
EF492242	Avian	H9N2	A/chicken/Israel/1808/2004	2004	chicken	Poultry	Poultry	Domestic bird	Israel	Israel	31.5	34.75
EF462507	Avian	H9N2	A/chicken/Klanit/1966/2004	2004	chicken	Poultry	Poultry	Domestic bird	Israel	Klanit	32.3813	34.8774
EF492222	Avian	H9N2	A/chicken/Israel/29/2005	2005	chicken	Poultry	Poultry	Domestic bird	Israel	Israel	31.5	34.75
EF492225	Avian	H9N2	A/chicken/Israel/282/2005	2005	chicken	Poultry	Poultry	Domestic bird	Israel	Israel	31.5	34.75
EF492234	Avian	H9N2	A/chicken/Israel/853/2005	2005	chicken	Poultry	Poultry	Domestic bird	Israel	Israel	31.5	34.75
EF492236	Avian	H9N2	A/chicken/Israel/909/2005	2005	chicken	Poultry	Poultry	Domestic bird	Israel	Israel	31.5	34.75
EF492224	Avian	H9N2	A/chicken/Israel/178/2006	2006	chicken	Poultry	Poultry	Domestic bird	Israel	Israel	31.5	34.75
FJ464728	Avian	H9N2	A/chicken/Israel/1525/2006	2006	chicken	Poultry	Poultry	Domestic bird	Israel	Israel	31.5	34.75
FJ464729	Avian	H9N2	A/chicken/Israel/1548/2006	2006	chicken	Poultry	Poultry	Domestic bird	Israel	Israel	31.5	34.75
FJ464714	Avian	H9N2	A/chicken/Israel/1638/2006	2006	chicken	Poultry	Poultry	Domestic bird	Israel	Israel	31.5	34.75
FJ464726	Avian	H9N2	A/chicken/Israel/933/2007	2007	chicken	Poultry	Poultry	Domestic bird	Israel	Israel	31.5	34.75
GQ120560	Avian	H9N2	A/chicken/Israel/953/2007	2007	chicken	Poultry	Poultry	Domestic bird	Israel	Israel	31.5	34.75
GQ120559	Avian	H9N2	A/chicken/Israel/951/2007	2007	chicken	Poultry	Poultry	Domestic bird	Israel	Israel	31.5	34.75
FJ464727	Avian	H9N2	A/chicken/Israel/1033/2007	2007	chicken	Poultry	Poultry	Domestic bird	Israel	Israel	31.5	34.75
GQ120561	Avian	H9N2	A/chicken/Israel/1040/2007	2007	chicken	Poultry	Poultry	Domestic bird	Israel	Israel	31.5	34.75
GQ120552	Avian	H9N2	A/chicken/Israel/330/2008	2008	chicken	Poultry	Poultry	Domestic bird	Israel	Israel	31.5	34.75
JQ347956	Avian	H9N2	A/chicken/Israel/1195/2008	2008	chicken	Poultry	Poultry	Domestic bird	Israel	Israel	31.5	34.75
JQ973661	Avian	H9N2	A/chicken/Israel/1205/2008	2008	chicken	Poultry	Poultry	Domestic bird	Israel	Israel	31.5	34.75
JQ347943	Avian	H9N2	A/chicken/Israel/9/2009	2009	chicken	Poultry	Poultry	Domestic bird	Israel	Israel	31.5	34.75
JQ254937	Avian	H9N2	A/chicken/Israel/32/2009	2009	chicken	Poultry	Poultry	Domestic bird	Israel	Israel	31.5	34.75
JQ347947	Avian	H9N2	A/chicken/Israel/712/2009	2009	chicken	Poultry	Poultry	Domestic bird	Israel	Israel	31.5	34.75
JQ347949	Avian	H9N2	A/chicken/Israel/742/2009	2009	chicken	Poultry	Poultry	Domestic bird	Israel	Israel	31.5	34.75
JQ347953	Avian	H9N2	A/chicken/Israel/794/2009	2009	chicken	Poultry	Poultry	Domestic bird	Israel	Israel	31.5	34.75
JQ254942	Avian	H9N2	A/chicken/Israel/1067/2010	2010	chicken	Poultry	Poultry	Domestic bird	Israel	Israel	31.5	34.75
JQ254945	Avian	H9N2	A/chicken/Israel/1167/2010	2010	chicken	Poultry	Poultry	Domestic bird	Israel	Israel	31.5	34.75
JQ254948	Avian	H9N2	A/chicken/Israel/1184/2010	2010	chicken	Poultry	Poultry	Domestic bird	Israel	Israel	31.5	34.75
JQ254952	Avian	H9N2	A/chicken/Israel/1293/2010	2010	chicken	Poultry	Poultry	Domestic bird	Israel	Israel	31.5	34.75
JQ254954	Avian	H9N2	A/chicken/Israel/1302/2010	2010	chicken	Poultry	Poultry	Domestic bird	Israel	Israel	31.5	34.75
JQ973658	Avian	H9N2	A/chicken/Israel/1115/2011	2011	chicken	Poultry	Poultry	Domestic bird	Israel	Israel	31.5	34.75
JQ973660	Avian	H9N2	A/chicken/Israel/1164/2011	2011	chicken	Poultry	Poultry	Domestic bird	Israel	Israel	31.5	34.75
JQ973652	Avian	H9N2	A/chicken/Israel/11/2012	2012	chicken	Poultry	Poultry	Domestic bird	Israel	Israel	31.5	34.75
JQ973653	Avian	H9N2	A/chicken/Israel/46/2012	2012	chicken	Poultry	Poultry	Domestic bird	Israel	Israel	31.5	34.75
JQ973654	Avian	H9N2	A/chicken/Israel/50/2012	2012	chicken	Poultry	Poultry	Domestic bird	Israel	Israel	31.5	34.75
JQ973655	Avian	H9N2	A/chicken/Israel/51/2012	2012	chicken	Poultry	Poultry	Domestic bird	Israel	Israel	31.5	34.75
KF918709	Avian	H9N2	A/chicken/Israel/74/2013	2013	chicken	Poultry	Poultry	Domestic bird	Israel	Israel	31.5	34.75
KF918708	Avian	H9N2	A/chicken/Israel/502/2013	2013	chicken	Poultry	Poultry	Domestic bird	Israel	Israel	31.5	34.75
AY738451	Avian	H9N2	A/turkey/Neve Ilan/90710/2000	2000	turkey	Poultry	Poultry	Domestic bird	Israel	Neve Ilan	31.8086	35.0803
EF492233	Avian	H9N2	A/turkey/Israel/810/2001	2001	turkey	Poultry	Poultry	Domestic bird	Israel	Israel	31.5	34.75
DQ104466	Avian	H9N2	A/turkey/Givat Haim/810/2001	2001	turkey	Poultry	Poultry	Domestic bird	Israel	Givat Haim	32.3953	34.9319
DQ104463	Avian	H9N2	A/turkey/Yedidia/625/02	2002	turkey	Poultry	Poultry	Domestic bird	Israel	Yedidia	32.3457	34.8995
DQ104450	Avian	H9N2	A/turkey/Avichail/1075/02	2002	turkey	Poultry	Poultry	Domestic bird	Israel	Avichail	32.0167	34.7667
DQ104471	Avian	H9N2	A/turkey/Givat Haim/868/02	2002	turkey	Poultry	Poultry	Domestic bird	Israel	Givat Haim	32.3953	34.9319
EF492229	Avian	H9N2	A/turkey/Israel/619/2002	2002	turkey	Poultry	Poultry	Domestic bird	Israel	Israel	31.5	34.75
EF462504	Avian	H9N2	A/turkey/Nahalel/1547/2004	2004	turkey	Poultry	Poultry	Domestic bird	Israel	Nahalel	31.5	34.75
DQ108918	Avian	H9N2	A/turkey/Shadmot Dvorah/1567/04	2004	turkey	Poultry	Poultry	Domestic bird	Israel	Shadmot Dvorah	32.6971	35.4367
EF492230	Avian	H9N2	A/turkey/Israel/747/2005	2005	turkey	Poultry	Poultry	Domestic bird	Israel	Israel	31.5	34.75
FJ464730	Avian	H9N2	A/turkey/Israel/1608/2006	2006	turkey	Poultry	Poultry	Domestic bird	Israel	Israel	31.5	34.75
JQ347957	Avian	H9N2	A/turkey/Israel/1223/2008	2008	turkey	Poultry	Poultry	Domestic bird	Israel	Israel	31.5	34.75
JQ347959	Avian	H9N2	A/turkey/Israel/1257/2008	2008	turkey	Poultry	Poultry	Domestic bird	Israel	Israel	31.5	34.75
JQ254940	Avian	H9N2	A/turkey/Israel/311/2009	2009	turkey	Poultry	Poultry	Domestic bird	Israel	Israel	31.5	34.75
AF186266	Avian	H9N2	A/turkey/Pavia/40/83	1983	turkey	Poultry	Poultry	Domestic bird	Italy	Pavia	45.1921	9.15917
KF188287	Avian	H9N2	A/turkey/Pavia/141/1983	1983	turkey	Poultry	Poultry	Domestic bird	Italy	Pavia	45.1921	9.15917
AB256666	Avian	H9N2	A/chicken/Osaka/aq48/97	1997	chicken	Poultry	Poultry	Domestic bird	Japan	Osaka	34.6937	135.502
AB256674	Avian	H9N2	A/chicken/Yokohama/aq55/2001	2001	chicken	Poultry	Poultry	Domestic bird	Japan	Yokohama	35.4478	139.643
AB256682	Avian	H9N2	A/chicken/Kobe/aq26/2001	2001	chicken	Poultry	Poultry	Domestic bird	Japan	Kobe	34.6913	135.183
AB256690	Avian	H9N2	A/chicken/Osaka/aq58/2001	2001	chicken	Poultry	Poultry	Domestic bird	Japan	Osaka	34.6937	135.502
AB256698	Avian	H9N2	A/chicken/Osaka/aq69/2001	2001	chicken	Poultry	Poultry	Domestic bird	Japan	Osaka	34.6937	135.502
AB256722	Avian	H9N2	A/chicken/Yokohama/aq135/2001	2001	chicken	Poultry	Poultry	Domestic bird	Japan	Yokohama	35.4478	139.643
AB256730	Avian	H9N2	A/chicken/Yokohama/aq120/2001	2001	chicken	Poultry	Poultry	Domestic bird	Japan	Yokohama	35.4478	139.643
AB256738	Avian	H9N2	A/chicken/Osaka/aq19/2001	2001	chicken	Poultry	Poultry	Domestic bird	Japan	Osaka	34.6937	135.502
AB256746	Avian	H9N2	A/chicken/Yokohama/aq144/2001	2001	chicken	Poultry	Poultry	Domestic bird	Japan	Yokohama	35.4478	139.643
AB256706	Avian	H9N2	A/chicken/Yokohama/aq45/2002	2002	chicken	Poultry	Poultry	Domestic bird	Japan	Yokohama	35.4478	139.643
AB256714	Avian	H9N2	A/chicken/Yokohama/aq134/2002	2002	chicken	Poultry	Poultry	Domestic bird	Japan	Yokohama	35.4478	139.643
JX273537	Avian	H9N2	A/avian/Jordan/7-Y1/2004	2004	avian	NA	Avian (unidentified)	Domestic bird	Jordan	Jordan	31	36
JX273545	Avian	H9N2	A/chicken/Kuwait/9/2004	2004	chicken	Poultry	Poultry	Domestic bird	Kuwait	Kuwait	29.5	47.75
JX273546	Avian	H9N2	A/chicken/Lebanon/1080/2004	2004	chicken	Poultry	Poultry	Domestic bird	Lebanon	Lebanon	33.8333	35.8333
CY093088	Avian	H9N2	A/quail/Lebanon/272/2010	2010	quail	?	Galliformes	Domestic bird	Lebanon	Lebanon	33.8333	35.8333
CY093096	Avian	H9N2	A/quail/Lebanon/273/2010	2010	quail	?	Galliformes	Domestic bird	Lebanon	Lebanon	33.8333	35.8333
JX273538	Avian	H9N2	A/avian/Libya/RV35D/2006	2006	avian	NA	Avian (unidentified)	Domestic bird	Libya	Libya	28	17
JQ344328	Avian	H9N2	A/duck/Malaysia/91/1997	1997	duck	?	Poultry	Domestic bird	Malaysia	Malaysia	2.5	112.5
CY073800	Avian	H9N2	A/duck/Malaysia/2001	2001	duck	?	Poultry	Domestic bird	Malaysia	Malaysia	2.5	112.5
GU053201	Avian	H9N2	A/chicken/Middle East/ED-1/1999	1999	chicken	Poultry	Poultry	Domestic bird	Middle East	Middle East	33.1452	35.8628
JX273549	Avian	H9	A/chicken/Nepal/2490/2009	2009	chicken	Poultry	Poultry	Domestic bird	Nepal	Nepal	28	84
JX273547	Avian	H9	A/chicken/Nepal/5cl/2010	2010	chicken	Poultry	Poultry	Domestic bird	Nepal	Nepal	28	84
JX273548	Avian	H9	A/chicken/Nepal/6cl/2010	2010	chicken	Poultry	Poultry	Domestic bird	Nepal	Nepal	28	84
JX273551	Avian	H9N2	A/chicken/Nepal/5430/2011	2011	chicken	Poultry	Poultry	Domestic bird	Nepal	Nepal	28	84
JX273570	Avian	H9N2	A/turkey/Netherlands/11015452/2011	2011	turkey	Poultry	Poultry	Domestic bird	Netherlands	Netherlands	52.25	5.75
AJ781823	Avian	H9N2	A/chicken/Pakistan/AG519/98	1998	chicken	Poultry	Poultry	Domestic bird	Pakistan	Pakistan	30	70
AF508555	Avian	H9N2	A/chicken/Pakistan/4/99	1999	chicken	Poultry	Poultry	Domestic bird	Pakistan	Pakistan	30	70
AF508556	Avian	H9N2	A/chicken/Pakistan/5/99	1999	chicken	Poultry	Poultry	Domestic bird	Pakistan	Pakistan	30	70
AJ291392	Avian	H9N2	A/chicken/Pakistan/2/1999	1999	chicken	Poultry	Poultry	Domestic bird	Pakistan	Pakistan	30	70
KF188299	Avian	H9N2	A/chicken/Pakistan/2/1999	1999	chicken	Poultry	Poultry	Domestic bird	Pakistan	Pakistan	30	70
JX273552	Avian	H9	A/chicken/Pakistan/47/2003	2003	chicken	Poultry	Poultry	Domestic bird	Pakistan	Pakistan	30	70
JX273553	Avian	H9N2	A/chicken/G-Karachi/2003	2003	chicken	Poultry	Poultry	Domestic bird	Pakistan	G-Karachi	33.7167	73.0667
KF188399	Avian	H9N2	A/chicken/Faisalabad/NARC-805/2004	2004	chicken	Poultry	Poultry	Domestic bird	Pakistan	Faisalabad	31.4167	73.0833
CY038410	Avian	H9N2	A/chicken/Pakistan/UDL-01/2005	2005	chicken	Poultry	Poultry	Domestic bird	Pakistan	Pakistan	30	70
KF188325	Avian	H9N2	A/chicken/Pakistan/NARC-1617/2005	2005	chicken	Poultry	Poultry	Domestic bird	Pakistan	Pakistan	30	70
KF188347	Avian	H9N2	A/chicken/Pakistan/NARC-1624/2005	2005	chicken	Poultry	Poultry	Domestic bird	Pakistan	Pakistan	30	70
KF188359	Avian	H9N2	A/chicken/Pakistan/NARC-1541/2005	2005	chicken	Poultry	Poultry	Domestic bird	Pakistan	Pakistan	30	70
KF188403	Avian	H9N2	A/chicken/Pakistan/NARC-1559/2005	2005	chicken	Poultry	Poultry	Domestic bird	Pakistan	Pakistan	30	70
CY038442	Avian	H9N2	A/chicken/Pakistan/UDL-03/2005	2005	chicken	Poultry	Poultry	Domestic bird	Pakistan	Pakistan	30	70
CY038418	Avian	H9N2	A/chicken/Pakistan/UDL-02/2005	2005	chicken	Poultry	Poultry	Domestic bird	Pakistan	Pakistan	30	70
JN540058	Avian	H9N2	A/chicken/Sawabi/NARC-2434/2006	2006	chicken	Poultry	Poultry	Domestic bird	Pakistan	Sawabi	34.1308	72.8567
CY038426	Avian	H9N2	A/chicken/Pakistan/UDL-01/2006	2006	chicken	Poultry	Poultry	Domestic bird	Pakistan	Pakistan	30	70
CY038402	Avian	H9N2	A/chicken/Pakistan/UDL-04/2006	2006	chicken	Poultry	Poultry	Domestic bird	Pakistan	Pakistan	30	70
CY038434	Avian	H9N2	A/chicken/Pakistan/UDL-02/2006	2006	chicken	Poultry	Poultry	Domestic bird	Pakistan	Pakistan	30	70
CY038482	Avian	H9N2	A/chicken/Pakistan/UDL-04/2007	2007	chicken	Poultry	Poultry	Domestic bird	Pakistan	Pakistan	30	70
CY038394	Avian	H9N2	A/chicken/Pakistan/UDL-01/2007	2007	chicken	Poultry	Poultry	Domestic bird	Pakistan	Pakistan	30	70
CY038450	Avian	H9N2	A/chicken/Pakistan/UDL-03/2007	2007	chicken	Poultry	Poultry	Domestic bird	Pakistan	Pakistan	30	70
CY038466	Avian	H9N2	A/chicken/Pakistan/UDL-02/2008	2008	chicken	Poultry	Poultry	Domestic bird	Pakistan	Pakistan	30	70
JN540066	Avian	H9N2	A/chicken/Sihala/NARC-12103/2008	2008	chicken	Poultry	Poultry	Domestic bird	Pakistan	Sihala	33.5465	73.2084
CY038474	Avian	H9N2	A/chicken/Pakistan/UDL-03/2008	2008	chicken	Poultry	Poultry	Domestic bird	Pakistan	Pakistan	30	70
JN540074	Avian	H9N2	A/chicken/Attock/NARC-14994/2009	2009	chicken	Poultry	Poultry	Domestic bird	Pakistan	Attock	33.5081	72.3342
JQ905259	Avian	H9N2	A/chicken/Pakistan/MM81/2010	2010	chicken	Poultry	Poultry	Domestic bird	Pakistan	Pakistan	30	70
GU050279	Avian	H9N2	A/avian/Saudi Arabia/910134/2006	2006	avian	NA	Avian (unidentified)	Domestic bird	Saudi Arabia	Saudi Arabia	25	45
GU050287	Avian	H9N2	A/avian/Saudi Arabia/910135/2006	2006	avian	NA	Avian (unidentified)	Domestic bird	Saudi Arabia	Saudi Arabia	25	45
GU050295	Avian	H9N2	A/avian/Saudi Arabia/910136/2006	2006	avian	NA	Avian (unidentified)	Domestic bird	Saudi Arabia	Saudi Arabia	25	45
CY081264	Avian	H9N2	A/chicken/Saudi Arabia/CP7/1998	1998	chicken	Poultry	Poultry	Domestic bird	Saudi Arabia	Saudi Arabia	25	45
AJ781826	Avian	H9	A/chicken/Saudi Arabia/AG516/2000	2000	chicken	Poultry	Poultry	Domestic bird	Saudi Arabia	Saudi Arabia	25	45
GU050554	Avian	H9N2	A/chicken/Saudi Arabia/EPD-22-01/2002	2002	chicken	Poultry	Poultry	Domestic bird	Saudi Arabia	Saudi Arabia	25	45
JX273556	Avian	H9N2	A/chicken/Saudi Arabia/582/2005	2005	chicken	Poultry	Poultry	Domestic bird	Saudi Arabia	Saudi Arabia	25	45
JX273555	Avian	H9N2	A/chicken/Saudi Arabia/2BL09/2006	2006	chicken	Poultry	Poultry	Domestic bird	Saudi Arabia	Saudi Arabia	25	45
JX273559	Avian	H9N2	A/chicken/Saudi Arabia/E-36364/2006	2006	chicken	Poultry	Poultry	Domestic bird	Saudi Arabia	Saudi Arabia	25	45
JX273560	Avian	H9N2	A/chicken/Saudi Arabia/F-36365/2006	2006	chicken	Poultry	Poultry	Domestic bird	Saudi Arabia	Saudi Arabia	25	45
JX273557	Avian	H9N2	A/chicken/Saudi Arabia/C-36362/2010	2010	chicken	Poultry	Poultry	Domestic bird	Saudi Arabia	Saudi Arabia	25	45
JX273558	Avian	H9N2	A/chicken/Saudi Arabia/D-36363/2010	2010	chicken	Poultry	Poultry	Domestic bird	Saudi Arabia	Saudi Arabia	25	45
JX273561	Avian	H9	A/chicken/Saudi Arabia/H29TR/2011	2011	chicken	Poultry	Poultry	Domestic bird	Saudi Arabia	Saudi Arabia	25	45
AF156384	Avian	H9N2	A/Chicken/Korea/38349-p96323/96	1996	Chicken	Poultry	Poultry	Domestic bird	South Korea	Korea	36.5	127.75
AF156385	Avian	H9N2	A/chicken/Korea/25232-96006/1996	1996	chicken	Poultry	Poultry	Domestic bird	South Korea	Korea	36.5	127.75
AF203008	Avian	H9N2	A/Chicken/Korea/MS96/96	1996	Chicken	Poultry	Poultry	Domestic bird	South Korea	Korea	36.5	127.75
GU053186	Avian	H9N2	A/chicken/Korea/MS96-CE6/1996	1996	chicken	Poultry	Poultry	Domestic bird	South Korea	Korea	36.5	127.75
GU053194	Avian	H9N2	A/chicken/Korea/AI-96004/1996	1996	chicken	Poultry	Poultry	Domestic bird	South Korea	Korea	36.5	127.75
KF188345	Avian	H9N2	A/chicken/Korea/25232-MS96CE6/1996	1996	chicken	Poultry	Poultry	Domestic bird	South Korea	Korea	36.5	127.75
KF188387	Avian	H9N2	A/chicken/Korea/25232-96006/1996	1996	chicken	Poultry	Poultry	Domestic bird	South Korea	Korea	36.5	127.75
AF508561	Avian	H9N2	A/Chicken/Korea/99029/99	1999	Chicken	Poultry	Poultry	Domestic bird	South Korea	Korea	36.5	127.75
EU253561	Avian	H9N2	A/chicken/Korea/01310/2001	2001	chicken	Poultry	Poultry	Domestic bird	South Korea	Korea	36.5	127.75
JX094859	Avian	H9N2	A/chicken/Korea/01310_CE20	2001	chicken	Poultry	Poultry	Domestic bird	South Korea	Korea	36.5	127.75
AY790313	Avian	H9N2	A/chicken/Korea/S1/2003	2003	chicken	Poultry	Poultry	Domestic bird	South Korea	Korea	36.5	127.75
AY862599	Avian	H9N2	A/chicken/Korea/S4/2003	2003	chicken	Poultry	Poultry	Domestic bird	South Korea	Korea	36.5	127.75
AY862600	Avian	H9N2	A/chicken/Korea/S5/03	2003	chicken	Poultry	Poultry	Domestic bird	South Korea	Korea	36.5	127.75
AY862601	Avian	H9N2	A/chicken/Korea/S12/03	2003	chicken	Poultry	Poultry	Domestic bird	South Korea	Korea	36.5	127.75
AY862604	Avian	H9N2	A/chicken/Korea/S15/03	2003	chicken	Poultry	Poultry	Domestic bird	South Korea	Korea	36.5	127.75
AY862605	Avian	H9N2	A/chicken/Korea/S16/03	2003	chicken	Poultry	Poultry	Domestic bird	South Korea	Korea	36.5	127.75
AY862606	Avian	H9N2	A/chicken/Korea/S18/03	2003	chicken	Poultry	Poultry	Domestic bird	South Korea	Korea	36.5	127.75
AY790314	Avian	H9N2	A/chicken/Korea/S20/2004	2004	chicken	Poultry	Poultry	Domestic bird	South Korea	Korea	36.5	127.75
AY790315	Avian	H9N2	A/chicken/Korea/S22/2004	2004	chicken	Poultry	Poultry	Domestic bird	South Korea	Korea	36.5	127.75
DQ299829	Avian	H9N2	A/chicken/Korea/S21/2004	2004	chicken	Poultry	Poultry	Domestic bird	South Korea	Korea	36.5	127.75
DQ299837	Avian	H9N2	A/chicken/Korea/S24/04	2004	chicken	Poultry	Poultry	Domestic bird	South Korea	Korea	36.5	127.75
DQ299845	Avian	H9N2	A/chicken/Korea/S25/04	2004	chicken	Poultry	Poultry	Domestic bird	South Korea	Korea	36.5	127.75
DQ299853	Avian	H9N2	A/chicken/Korea/S27/04	2004	chicken	Poultry	Poultry	Domestic bird	South Korea	Korea	36.5	127.75
DQ464352	Avian	H9N2	A/chicken/Cheongju/ADL0401/2004	2004	chicken	Poultry	Poultry	Domestic bird	South Korea	Cheongju	36.6372	127.49
DQ885991	Avian	H9N8	A/chicken/Korea/164/04	2004	chicken	Poultry	Poultry	Domestic bird	South Korea	Korea	36.5	127.75
EU662946	Avian	H9N2	A/chicken/Korea/S21/2004	2004	chicken	Poultry	Poultry	Domestic bird	South Korea	Korea	36.5	127.75
EU662947	Avian	H9N2	A/chicken/Korea/S21/2004	2004	chicken	Poultry	Poultry	Domestic bird	South Korea	Korea	36.5	127.75
KF188309	Avian	H9N2	A/chicken/Korea/S23/2004	2004	chicken	Poultry	Poultry	Domestic bird	South Korea	Korea	36.5	127.75
KF188395	Avian	H9N2	A/chicken/Korea/S26/2004	2004	chicken	Poultry	Poultry	Domestic bird	South Korea	Korea	36.5	127.75
GU247901	Avian	H9N2	A/chicken/Korea/895/2005	2005	chicken	Poultry	Poultry	Domestic bird	South Korea	Korea	36.5	127.75
GU247902	Avian	H9N2	A/chicken/Korea/50/2006	2006	chicken	Poultry	Poultry	Domestic bird	South Korea	Korea	36.5	127.75
JN543596	Avian	H9N2	A/chicken/Korea/69/2006	2006	chicken	Poultry	Poultry	Domestic bird	South Korea	Korea	36.5	127.75
GU247914	Avian	H9N2	A/chicken/Korea/162/2006	2006	chicken	Poultry	Poultry	Domestic bird	South Korea	Korea	36.5	127.75
GU247903	Avian	H9N2	A/chicken/Korea/168/2006	2006	chicken	Poultry	Poultry	Domestic bird	South Korea	Korea	36.5	127.75
GU247915	Avian	H9N2	A/chicken/Korea/196/2006	2006	chicken	Poultry	Poultry	Domestic bird	South Korea	Korea	36.5	127.75
GU247916	Avian	H9N2	A/chicken/Korea/580/2006	2006	chicken	Poultry	Poultry	Domestic bird	South Korea	Korea	36.5	127.75
JN543597	Avian	H9N2	A/chicken/Korea/711/2006	2006	chicken	Poultry	Poultry	Domestic bird	South Korea	Korea	36.5	127.75
JN543598	Avian	H9N2	A/chicken/Korea/801/2006	2006	chicken	Poultry	Poultry	Domestic bird	South Korea	Korea	36.5	127.75
GU247904	Avian	H9N2	A/chicken/Korea/831/2006	2006	chicken	Poultry	Poultry	Domestic bird	South Korea	Korea	36.5	127.75
GU247905	Avian	H9N2	A/chicken/Korea/845/2006	2006	chicken	Poultry	Poultry	Domestic bird	South Korea	Korea	36.5	127.75
GU247906	Avian	H9N2	A/chicken/Korea/865/2006	2006	chicken	Poultry	Poultry	Domestic bird	South Korea	Korea	36.5	127.75
GU247907	Avian	H9N2	A/chicken/Korea/2128/2006	2006	chicken	Poultry	Poultry	Domestic bird	South Korea	Korea	36.5	127.75
GU247908	Avian	H9N2	A/chicken/Korea/2203/2006	2006	chicken	Poultry	Poultry	Domestic bird	South Korea	Korea	36.5	127.75
JN543599	Avian	H9N2	A/chicken/Korea/2304/2006	2006	chicken	Poultry	Poultry	Domestic bird	South Korea	Korea	36.5	127.75
GU122036	Avian	H9N2	A/chicken/Korea/LBM76/2007	2007	chicken	Poultry	Poultry	Domestic bird	South Korea	Korea	36.5	127.75
GU247909	Avian	H9N2	A/chicken/Korea/97/2007	2007	chicken	Poultry	Poultry	Domestic bird	South Korea	Korea	36.5	127.75
GU247910	Avian	H9N2	A/chicken/Korea/121/2007	2007	chicken	Poultry	Poultry	Domestic bird	South Korea	Korea	36.5	127.75
JN543600	Avian	H9N2	A/chicken/Korea/408/2007	2007	chicken	Poultry	Poultry	Domestic bird	South Korea	Korea	36.5	127.75
GU247911	Avian	H9N2	A/chicken/Korea/575/2007	2007	chicken	Poultry	Poultry	Domestic bird	South Korea	Korea	36.5	127.75
GU247912	Avian	H9N2	A/chicken/Korea/801/2007	2007	chicken	Poultry	Poultry	Domestic bird	South Korea	Korea	36.5	127.75
GU247913	Avian	H9N2	A/chicken/Korea/1783/2007	2007	chicken	Poultry	Poultry	Domestic bird	South Korea	Korea	36.5	127.75
HQ871933	Avian	H9N2	A/chicken/Korea/GH2/2007	2007	chicken	Poultry	Poultry	Domestic bird	South Korea	Korea	36.5	127.75
JN543601	Avian	H9N2	A/chicken/Korea/333/2008	2008	chicken	Poultry	Poultry	Domestic bird	South Korea	Korea	36.5	127.75
HQ221678	Avian	H9N2	A/chicken/Korea/HC09/2009	2009	chicken	Poultry	Poultry	Domestic bird	South Korea	Korea	36.5	127.75
HQ221679	Avian	H9N2	A/chicken/Korea/SH0902/2009	2009	chicken	Poultry	Poultry	Domestic bird	South Korea	Korea	36.5	127.75
HQ221680	Avian	H9N2	A/chicken/Korea/SH0903/2009	2009	chicken	Poultry	Poultry	Domestic bird	South Korea	Korea	36.5	127.75
HQ221682	Avian	H9N2	A/chicken/Korea/SH0905/2009	2009	chicken	Poultry	Poultry	Domestic bird	South Korea	Korea	36.5	127.75
HQ221683	Avian	H9N2	A/chicken/Korea/SH0906/2009	2009	chicken	Poultry	Poultry	Domestic bird	South Korea	Korea	36.5	127.75
JN852787	Avian	H9N2	A/chicken/Korea/KNUGJ09/2009	2009	chicken	Poultry	Poultry	Domestic bird	South Korea	Korea	36.5	127.75
GU086234	Avian	H9N2	A/chicken/Korea/A146/2009	2009	chicken	Poultry	Poultry	Domestic bird	South Korea	Korea	36.5	127.75
HQ221684	Avian	H9N2	A/chicken/Korea/SH0907/2009	2009	chicken	Poultry	Poultry	Domestic bird	South Korea	Korea	36.5	127.75
HQ221687	Avian	H9N2	A/chicken/Korea/SH0910/2009	2009	chicken	Poultry	Poultry	Domestic bird	South Korea	Korea	36.5	127.75
JN852803	Avian	H9N2	A/chicken/Korea/KNUWSJ09/2009	2009	chicken	Poultry	Poultry	Domestic bird	South Korea	Korea	36.5	127.75
HQ221688	Avian	H9N2	A/chicken/Korea/SH0911/2009	2009	chicken	Poultry	Poultry	Domestic bird	South Korea	Korea	36.5	127.75
HQ221691	Avian	H9N2	A/chicken/Korea/SH0914/2009	2009	chicken	Poultry	Poultry	Domestic bird	South Korea	Korea	36.5	127.75
HQ221693	Avian	H9N2	A/chicken/Korea/HC0410/2009	2009	chicken	Poultry	Poultry	Domestic bird	South Korea	Korea	36.5	127.75
HQ221690	Avian	H9N2	A/chicken/Korea/SH0913/2009	2009	chicken	Poultry	Poultry	Domestic bird	South Korea	Korea	36.5	127.75
AY862602	Avian	H9N2	A/duck/Korea/S13/2003	2003	duck	?	Duck (unidentified)	Domestic bird	South Korea	Korea	36.5	127.75
HQ143683	Avian	H9N2	A/duck/Korea/D13/2007	2007	duck	?	Duck (unidentified)	Domestic bird	South Korea	Korea	36.5	127.75
HQ221676	Avian	H9N2	A/duck/Korea/CBU08107/2008	2008	duck	?	Duck (unidentified)	Domestic bird	South Korea	Korea	36.5	127.75
HQ221681	Avian	H9N2	A/duck/Korea/SH0904/2009	2009	duck	?	Duck (unidentified)	Domestic bird	South Korea	Korea	36.5	127.75
HQ221685	Avian	H9N2	A/duck/Korea/SH0908/2009	2009	duck	?	Duck (unidentified)	Domestic bird	South Korea	Korea	36.5	127.75
HQ221686	Avian	H9N2	A/duck/Korea/SH0909/2009	2009	duck	?	Duck (unidentified)	Domestic bird	South Korea	Korea	36.5	127.75
JN852779	Avian	H9N2	A/duck/Korea/KNUDPJ09/2009	2009	duck	?	Duck (unidentified)	Domestic bird	South Korea	Korea	36.5	127.75
GU086233	Avian	H9N2	A/duck/Korea/A174/2009	2009	duck	?	Duck (unidentified)	Domestic bird	South Korea	Korea	36.5	127.75
HQ221689	Avian	H9N2	A/duck/Korea/SH0912/2009	2009	duck	?	Duck (unidentified)	Domestic bird	South Korea	Korea	36.5	127.75
HQ221692	Avian	H9N2	A/duck/Korea/SH0915/2009	2009	duck	?	Duck (unidentified)	Domestic bird	South Korea	Korea	36.5	127.75
HQ143685	Avian	H9N2	A/Korean native chicken/Korea/LBM267/2007	2007	Korean native chicken	?	Galliformes	Domestic bird	South Korea	Korea	36.5	127.75
GU122033	Avian	H9N2	A/Korean native chicken/Korea/LBM341/2007	2007	Korean native chicken	?	Galliformes	Domestic bird	South Korea	Korea	36.5	127.75
GU122037	Avian	H9N2	A/Korean native chicken/Korea/LBM453/2008	2008	Korean native chicken	?	Galliformes	Domestic bird	South Korea	Korea	36.5	127.75
JF917103	Avian	H9N2	A/Korean native chicken/Korea/K040110/2010	2010	Korean native chicken	?	Galliformes	Domestic bird	South Korea	Korea	36.5	127.75
GU122035	Avian	H9N2	A/Pekin duck/Korea/LBM186/2007	2007	Pekin duck	Poultry	Poultry	Domestic bird	South Korea	Korea	36.5	127.75
HQ143687	Avian	H9N2	A/pheasant/Korea/LBM190/2008	2008	pheasant	?	Galliformes	Domestic bird	South Korea	Korea	36.5	127.75
HQ143688	Avian	H9N2	A/pheasant/Korea/LBM180/2008	2008	pheasant	?	Galliformes	Domestic bird	South Korea	Korea	36.5	127.75
AY862598	Avian	H9N2	A/silky chicken/Korea/S3/03	2003	silky chicken	Poultry	Poultry	Domestic bird	South Korea	Korea	36.5	127.75
HQ143686	Avian	H9N2	A/silky fowl/Korea/LBM268/2007	2007	silky fowl	NA	Poultry	Domestic bird	South Korea	Korea	36.5	127.75
HQ143684	Avian	H9N2	A/silky fowl/Korea/LBM446/2007	2007	silky fowl	NA	Poultry	Domestic bird	South Korea	Korea	36.5	127.75
GU122034	Avian	H9N2	A/silky fowl/Korea/LBM1632/2007	2007	silky fowl	NA	Poultry	Domestic bird	South Korea	Korea	36.5	127.75
EF620900	Avian	H9N2	A/Korea/KBNP-0028/2000	2000	Chicken	NA	Avian (unidentified)	Domestic bird	South Korea	KBNP-0028	36.5	127.75
KF591855	Avian	H9N7	A/duck/Thailand/CU-8319T/2010	2010	duck	?	Poultry	Domestic bird	Thailand	Thailand	15.5	101
JF323006	Avian	H9N2	A/chicken/Tunisia/12/2010	2010	chicken	Poultry	Poultry	Domestic bird	Tunisia	Tunisia	34	9
JQ952588	Avian	H9N2	A/chicken/Tunisia/2019/2010	2010	chicken	Poultry	Poultry	Domestic bird	Tunisia	Tunisia	34	9
JQ952590	Avian	H9N2	A/chicken/Tunisia/345/2011	2011	chicken	Poultry	Poultry	Domestic bird	Tunisia	Tunisia	34	9
JQ952591	Avian	H9N2	A/chicken/Tunisia/848/2011	2011	chicken	Poultry	Poultry	Domestic bird	Tunisia	Tunisia	34	9
JQ952589	Avian	H9N2	A/turkey/Tunisia/2068/2010	2010	turkey	Poultry	Poultry	Domestic bird	Tunisia	Tunisia	34	9
AJ781824	Avian	H9N2	A/chicken/United Arab Emirates/AG537/99	1999	chicken	Poultry	Poultry	Domestic bird	United Arab Emirates	United Arab Emirates	23.75	54.5
EF063513	Avian	H9N2	A/chicken/Dubai/338/2001	2001	chicken	Poultry	Poultry	Domestic bird	United Arab Emirates	Dubai	25.2582	55.3047
EF063514	Avian	H9N2	A/chicken/Dubai/339/2001	2001	chicken	Poultry	Poultry	Domestic bird	United Arab Emirates	Dubai	25.2582	55.3047
KF188352	Avian	H9N2	A/chicken/Dubai/339/2001	2001	chicken	Poultry	Poultry	Domestic bird	United Arab Emirates	Dubai	25.2582	55.3047
CY076723	Avian	H9N2	A/chicken/Emirates/R66/2002	2002	chicken	Poultry	Poultry	Domestic bird	United Arab Emirates	Emirates	23.9424	53.6361
EF063515	Avian	H9N2	A/chicken/Dubai/383/2002	2002	chicken	Poultry	Poultry	Domestic bird	United Arab Emirates	Dubai	25.2582	55.3047
EF063516	Avian	H9N2	A/chicken/Dubai/463/2003	2003	chicken	Poultry	Poultry	Domestic bird	United Arab Emirates	Dubai	25.2582	55.3047
JX273562	Avian	H9	A/chicken/United Arab Emirates/F1P7/2011	2011	chicken	Poultry	Poultry	Domestic bird	United Arab Emirates	United Arab Emirates	23.75	54.5
KF188240	Avian	H9N2	A/falcon/United Arab Emirates/897/2007	2007	falcon	?	Falconidae	Domestic bird	United Arab Emirates	United Arab Emirates	23.75	54.5
KC555089	Avian	H9N2	A/pheasant/United Arab Emirates/D1521/2011	2011	pheasant	?	Galliformes	Domestic bird	United Arab Emirates	United Arab Emirates	23.75	54.5
KF188311	Avian	H9N2	A/poultry/United Arab Emirates/1831/2005	2005	poultry	Poultry	Poultry	Domestic bird	United Arab Emirates	United Arab Emirates	23.75	54.5
EF063510	Avian	H9N2	A/quail/Dubai/301/2000	2000	quail	?	Galliformes	Domestic bird	United Arab Emirates	Dubai	25.2582	55.3047
EF063511	Avian	H9N2	A/quail/Dubai/302/2000	2000	quail	?	Galliformes	Domestic bird	United Arab Emirates	Dubai	25.2582	55.3047
EF063512	Avian	H9N2	A/quail/Dubai/303/2000	2000	quail	?	Galliformes	Domestic bird	United Arab Emirates	Dubai	25.2582	55.3047
KF188254	Avian	H9N2	A/quail/United Arab Emirates/1136/2005	2005	quail	?	Galliformes	Domestic bird	United Arab Emirates	United Arab Emirates	23.75	54.5
KF188375	Avian	H9N2	A/quail/United Arab Emirates/1819/2006	2006	quail	?	Galliformes	Domestic bird	United Arab Emirates	United Arab Emirates	23.75	54.5
KC555097	Avian	H9N2	A/quail/United Arab Emirates/D1556/2011	2011	quail	?	Galliformes	Domestic bird	United Arab Emirates	United Arab Emirates	23.75	54.5
JQ609664	Avian	H9N1	A/chicken/England/1415-51184/2010	2010	chicken	Poultry	Poultry	Domestic bird	United Kingdom	England	52.1534	-0.70201
AB727566	Avian	H9N2	A/chicken/Vietnam/OIE-0056/2012	2012	chicken	Poultry	Poultry	Domestic bird	Viet Nam	Vietnam	16.1667	107.833
AB735623	Avian	H9N2	A/chicken/Vietnam/OIE-1611/2012	2012	chicken	Poultry	Poultry	Domestic bird	Viet Nam	Vietnam	16.1667	107.833
AB769244	Avian	H9N2	A/chicken/Vietnam/OIE-2468/2012	2012	chicken	Poultry	Poultry	Domestic bird	Viet Nam	Vietnam	16.1667	107.833
AB836739	Avian	H9N2	A/chicken/Quang Ninh/26/2013	2013	chicken	Poultry	Poultry	Domestic bird	Viet Nam	Quang Ninh	21.25	107.333
AB753177	Avian	H9N2	A/Chinese Hwamei/Vietnam/38/2006	2006	Chinese Hwamei	Passeriformes	Passeriformes	Domestic bird	Viet Nam	Vietnam	16.1667	107.833
EF541419	Avian	H9N3	A/duck/Viet Nam/68/2001	2001	duck	Poultry	Poultry	Domestic bird	Viet Nam	Viet Nam	16.1667	107.833
EF541420	Avian	H9N3	A/duck/Viet Nam/340/2001	2001	duck	Poultry	Poultry	Domestic bird	Viet Nam	Viet Nam	16.1667	107.833
AB545593	Avian	H9N2	A/duck/Vietnam/OIE-2313/2009	2009	duck	Poultry	Poultry	Domestic bird	Viet Nam	Vietnam	16.1667	107.833
AB545591	Avian	H9N2	A/duck/Vietnam/OIE-2327/2009	2009	duck	Poultry	Poultry	Domestic bird	Viet Nam	Vietnam	16.1667	107.833
AB569975	Avian	H9N6	A/duck/Vietnam/OIE-2334/2010	2010	duck	Poultry	Poultry	Domestic bird	Viet Nam	Vietnam	16.1667	107.833
AB769135	Avian	H9N8	A/duck/Vietnam/OIE-2749/2012	2012	duck	Poultry	Poultry	Domestic bird	Viet Nam	Vietnam	16.1667	107.833
AB753192	Avian	H9N2	A/Japanese Quail/Vietnam/4/2009	2009	Japanese Quail	?	Galliformes	Domestic bird	Viet Nam	Vietnam	16.1667	107.833
AB753213	Avian	H9N2	A/Japanese Quail/Vietnam/7/2009	2009	Japanese Quail	?	Galliformes	Domestic bird	Viet Nam	Vietnam	16.1667	107.833
AB841272	Avian	H9N2	A/muscovy duck/Vietnam/LBM417/2013	2013	muscovy duck	Poultry	Poultry	Domestic bird	Viet Nam	Vietnam	16.1667	107.833
GU194485	Avian	H9N2	A/mallard/Austria/WV1090234/2007	2007	mallard	Anseriformes	Anseriformes	Wild bird	Austria	Austria	47.3333	13.35
KC757975	Avian	H9N2	A/pigeon/Bangladesh/4303/2009	2009	pigeon	?	Columbiformes	Wild bird	Bangladesh	Bangladesh	24	90
CY005919	Avian	H9N1	A/mallard duck/ALB/396/1983	1983	mallard duck	Anseriformes	Anseriformes	Wild bird	Canada	ALB	49.8056	-104.158
KC162234	Avian	H9N2	A/baikal teal/Xianghai/421/2011	2011	baikal teal	Anseriformes	Anseriformes	Wild bird	China	Xianghai	45.0333	122.35
GU121382	Avian	H9N2	A/black-billed magpie/Guangxi/29/2005	2005	black-billed magpie	Passeriformes	Passeriformes	Wild bird	China	Guangxi	24	109
HM590762	Avian	H9N2	A/black-billed magpie/Guangxi/30/2005	2005	black-billed magpie	Passeriformes	Passeriformes	Wild bird	China	Guangxi	24	109
HM590770	Avian	H9N2	A/black-billed magpie/Guangxi/31/2005	2005	black-billed magpie	Passeriformes	Passeriformes	Wild bird	China	Guangxi	24	109
KC464598	Avian	H9N2	A/brambling/Beijing/16/2012	2012	brambling	Passeriformes	Passeriformes	Wild bird	China	Beijing	39.9075	116.397
JX437685	Avian	H9N2	A/egret/Hunan/1/2012	2012	egret	?	Ciconiiformes	Wild bird	China	Hunan	28	112
JQ901653	Avian	H9N2	A/mallard/Jiangxi/38/2011	2011	mallard	Anseriformes	Anseriformes	Wild bird	China	Jiangxi	28	116
JQ901656	Avian	H9N2	A/mallard/Jiangxi/42/2011	2011	mallard	Anseriformes	Anseriformes	Wild bird	China	Jiangxi	28	116
JQ901657	Avian	H9N2	A/mallard/Jiangxi/43/2011	2011	mallard	Anseriformes	Anseriformes	Wild bird	China	Jiangxi	28	116
JQ901658	Avian	H9N2	A/mallard/Jiangxi/45/2011	2011	mallard	Anseriformes	Anseriformes	Wild bird	China	Jiangxi	28	116
CY014613	Avian	H9N2	A/pigeon/Nanchang/2-0461/2000	2000	pigeon	?	Columbiformes	Wild bird	China	Nanchang	28.6833	115.883
JN653609	Avian	H9N2	A/pigeon/Xuzhou/1/2011	2011	pigeon	?	Columbiformes	Wild bird	China	Xuzhou	34.2626	117.549
KJ128362	Avian	H9N2	A/pigeon/Shanghai/JC1/2013	2013	pigeon	?	Columbiformes	Wild bird	China	Shanghai	31.2222	121.458
GU722364	Avian	H9N2	A/sparrow/Guangxi/09/2005	2005	sparrow	Passeriformes	Passeriformes	Wild bird	China	Guangxi	24	109
GU722365	Avian	H9N2	A/sparrow/Guangxi/11/2005	2005	sparrow	Passeriformes	Passeriformes	Wild bird	China	Guangxi	24	109
GU722366	Avian	H9N2	A/sparrow/Guangxi/31/2006	2006	sparrow	Passeriformes	Passeriformes	Wild bird	China	Guangxi	24	109
GU722367	Avian	H9N2	A/sparrow/Guangxi/47/2006	2006	sparrow	Passeriformes	Passeriformes	Wild bird	China	Guangxi	24	109
GU722368	Avian	H9N2	A/sparrow/Guangxi/93/2006	2006	sparrow	Passeriformes	Passeriformes	Wild bird	China	Guangxi	24	109
GU722369	Avian	H9N2	A/sparrow/Guangxi/121/2007	2007	sparrow	Passeriformes	Passeriformes	Wild bird	China	Guangxi	24	109
JQ901648	Avian	H9N2	A/spot-billed duck/Jiangxi/32/2011	2011	spot-billed duck	Anseriformes	Anseriformes	Wild bird	China	Jiangxi	28	116
JQ901650	Avian	H9N2	A/spot-billed duck/Jiangxi/34/2011	2011	spot-billed duck	Anseriformes	Anseriformes	Wild bird	China	Jiangxi	28	116
JQ901651	Avian	H9N2	A/spot-billed duck/Jiangxi/35/2011	2011	spot-billed duck	Anseriformes	Anseriformes	Wild bird	China	Jiangxi	28	116
CY006021	Avian	H9N2	A/wild duck/Nanchang/2-0480/2000	2000	wild duck	Anseriformes	Anseriformes	Wild bird	China	Nanchang	28.6833	115.883
AF523381	Avian	H9N2	A/wild duck/Shantou/4808/01	2001	wild duck	Anseriformes	Anseriformes	Wild bird	China	Shantou	23.3681	116.715
KF971949	Avian	H9N2	A/wild waterfowl/Dongting/C2032/2011	2011	wild waterfowl	Anseriformes	Anseriformes	Wild bird	China	Dongting	29.2514	113.011
KF971957	Avian	H9N2	A/wild waterfowl/Dongting/2123/2011	2011	wild waterfowl	Anseriformes	Anseriformes	Wild bird	China	Dongting	29.2514	113.011
KF971965	Avian	H9N2	A/wild waterfowl/Dongting/C2148/2011	2011	wild waterfowl	Anseriformes	Anseriformes	Wild bird	China	Dongting	29.2514	113.011
KF971973	Avian	H9N2	A/wild waterfowl/Dongting/C2149/2011	2011	wild waterfowl	Anseriformes	Anseriformes	Wild bird	China	Dongting	29.2514	113.011
KF971981	Avian	H9N2	A/wild waterfowl/Dongting/C2150/2011	2011	wild waterfowl	Anseriformes	Anseriformes	Wild bird	China	Dongting	29.2514	113.011
KF971989	Avian	H9N2	A/wild waterfowl/Dongting/C2203/2011	2011	wild waterfowl	Anseriformes	Anseriformes	Wild bird	China	Dongting	29.2514	113.011
KF971997	Avian	H9N2	A/wild waterfowl/Dongting/C3109 /2011	2011	wild waterfowl	Anseriformes	Anseriformes	Wild bird	China	Dongting	29.2514	113.011
KF972005	Avian	H9N2	A/wild waterfowl/Dongting/C4296/2012	2012	wild waterfowl	Anseriformes	Anseriformes	Wild bird	China	Dongting	29.2514	113.011
KF972013	Avian	H9N2	A/wild waterfowl/Dongting/C4316/2012	2012	wild waterfowl	Anseriformes	Anseriformes	Wild bird	China	Dongting	29.2514	113.011
KF972021	Avian	H9N2	A/wild waterfowl/Dongting/C4317/2012	2012	wild waterfowl	Anseriformes	Anseriformes	Wild bird	China	Dongting	29.2514	113.011
KF972029	Avian	H9N2	A/wild waterfowl/Dongting/C4326/2012	2012	wild waterfowl	Anseriformes	Anseriformes	Wild bird	China	Dongting	29.2514	113.011
KF972037	Avian	H9N2	A/wild waterfowl/Dongting/C4327/2012	2012	wild waterfowl	Anseriformes	Anseriformes	Wild bird	China	Dongting	29.2514	113.011
KF972045	Avian	H9N2	A/wild waterfowl/Dongting/C4329/2012	2012	wild waterfowl	Anseriformes	Anseriformes	Wild bird	China	Dongting	29.2514	113.011
KF972053	Avian	H9N2	A/wild waterfowl/Dongting/C4429/2012	2012	wild waterfowl	Anseriformes	Anseriformes	Wild bird	China	Dongting	29.2514	113.011
KF972061	Avian	H9N2	A/wild waterfowl/Dongting/C4430/2012	2012	wild waterfowl	Anseriformes	Anseriformes	Wild bird	China	Dongting	29.2514	113.011
KF972069	Avian	H9N2	A/wild waterfowl/Dongting/PC2539/2012	2012	wild waterfowl	Anseriformes	Anseriformes	Wild bird	China	Dongting	29.2514	113.011
KF972077	Avian	H9N2	A/wild waterfowl/Dongting/PC2540/2012	2012	wild waterfowl	Anseriformes	Anseriformes	Wild bird	China	Dongting	29.2514	113.011
KF972085	Avian	H9N2	A/wild waterfowl/Dongting/PC2553/2012	2012	wild waterfowl	Anseriformes	Anseriformes	Wild bird	China	Dongting	29.2514	113.011
KF972093	Avian	H9N2	A/wild waterfowl/Dongting/PC2559/2012	2012	wild waterfowl	Anseriformes	Anseriformes	Wild bird	China	Dongting	29.2514	113.011
KF972101	Avian	H9N2	A/wild waterfowl/Dongting/PC2560/2012	2012	wild waterfowl	Anseriformes	Anseriformes	Wild bird	China	Dongting	29.2514	113.011
KF972109	Avian	H9N2	A/wild waterfowl/Dongting/PC2562/2012	2012	wild waterfowl	Anseriformes	Anseriformes	Wild bird	China	Dongting	29.2514	113.011
KF972117	Avian	H9N2	A/wild waterfowl/Dongting/PC2574/2012	2012	wild waterfowl	Anseriformes	Anseriformes	Wild bird	China	Dongting	29.2514	113.011
CY080415	Avian	H9N2	A/mallard/France/090360/2009	2009	mallard	Anseriformes	Anseriformes	Wild bird	France	France	46	2
KC541678	Avian	H9N1	A/black-headed gull/Georgia/2/2011	2011	black-headed gull	Charadriiformes	Charadriiformes	Wild bird	Georgia	Georgia	42	43.5
KC541679	Avian	H9N3	A/black-headed gull/Georgia/5/2011	2011	black-headed gull	Charadriiformes	Charadriiformes	Wild bird	Georgia	Georgia	42	43.5
KC541683	Avian	H9N3	A/Mediterranean gull/Georgia/1/2011	2011	Mediterranean gull	Charadriiformes	Charadriiformes	Wild bird	Georgia	Georgia	42	43.5
AF508557	Avian	H9N2	A/duck/Germany/113/1995	1995	duck	?	Duck (unidentified)	Wild bird	Germany	Germany	51.5	10.5
HE802066	Avian	H9N2	A/duck/Germany/113/1995	1995	duck	?	Duck (unidentified)	Wild bird	Germany	Germany	51.5	10.5
AF156375	Avian	H9N2	A/Pigeon/Hong Kong/Y233/97	1997	Pigeon	?	Columbiformes	Wild bird	Hong Kong	Hong Kong	22.2822	114.145
AF222607	Avian	H9N2	A/Pigeon/Hong Kong/FY6/99	1999	Pigeon	?	Columbiformes	Wild bird	Hong Kong	Hong Kong	22.2822	114.145
AY664672	Avian	H9N2	A/pigeon/HongKong/WF53/03	2003	pigeon	?	Columbiformes	Wild bird	Hong Kong	HongKong	22.2822	114.145
KF259086	Avian	H9N2	A/pigeon/Hong Kong/WF255/2007	2007	pigeon	?	Columbiformes	Wild bird	Hong Kong	Hong Kong	22.2822	114.145
KF259087	Avian	H9N2	A/pigeon/Hong Kong/YU656/2007	2007	pigeon	?	Columbiformes	Wild bird	Hong Kong	Hong Kong	22.2822	114.145
FJ605501	Avian	H9N2	A/watercoot/Haryana/5844/2005	2005	watercoot	?	Rallidae	Wild bird	India	Haryana	29	76
AM087219	Avian	H9	A/feral duck/Iran/G94/03	2003	feral duck	Anseriformes	Anseriformes	Wild bird	Iran	Iran	32	53
FN600115	Avian	H9N2	A/garganey/Iran/K8/2003	2003	garganey	Anseriformes	Anseriformes	Wild bird	Iran	Iran	32	53
FN600116	Avian	H9N2	A/mallard/Iran/C364/2007	2007	mallard	Anseriformes	Anseriformes	Wild bird	Iran	Iran	32	53
FN600117	Avian	H9N2	A/mallard/Iran/T366/2007	2007	mallard	Anseriformes	Anseriformes	Wild bird	Iran	Iran	32	53
AM087218	Avian	H9	A/shoveler/Iran/G54/03	2003	shoveler	Anseriformes	Anseriformes	Wild bird	Iran	Iran	32	53
AB303077	Avian	H9N3	A/mallard/Ireland/PV46B/1993	1993	mallard	Anseriformes	Anseriformes	Wild bird	Ireland	Ireland	53	-8
FJ464718	Avian	H9N2	A/avian/Israel/313/2008	2008	avian	NA	Avian (unidentified)	Wild bird	Israel	Israel	31.5	34.75
FJ464719	Avian	H9N2	A/avian/Israel/314/2008	2008	avian	NA	Avian (unidentified)	Wild bird	Israel	Israel	31.5	34.75
AY738456	Avian	H9N2	A/ostrich/Eshkol/1436/2003	2003	ostrich	?	Struthionidae	Wild bird	Israel	Eshkol	31.8	35.2167
AY330336	Avian	H9N2	A/duck/Hokkaido/31/97	1997	duck	?	Duck (unidentified)	Wild bird	Japan	Hokkaido	43.0645	141.347
AY330333	Avian	H9N2	A/duck/Hokkaido/49/98	1998	duck	?	Duck (unidentified)	Wild bird	Japan	Hokkaido	43.0645	141.347
AY330332	Avian	H9N2	A/duck/Hokkaido/9/99	1999	duck	?	Duck (unidentified)	Wild bird	Japan	Hokkaido	43.0645	141.347
AY330334	Avian	H9N2	A/duck/Hokkaido/26/99	1999	duck	?	Duck (unidentified)	Wild bird	Japan	Hokkaido	43.0645	141.347
AY330335	Avian	H9N2	A/duck/Hokkaido/13/00	2000	duck	Poultry	Poultry	Wild bird	Japan	Hokkaido	43.0645	141.347
AB538967	Avian	H9N2	A/duck/Hokkaido/294/2006	2006	duck	?	Duck (unidentified)	Wild bird	Japan	Hokkaido	43.0645	141.347
AB538968	Avian	H9N2	A/duck/Hokkaido/W299/2006	2006	duck	?	Duck (unidentified)	Wild bird	Japan	Hokkaido	43.0645	141.347
AB874675	Avian	H9N2	A/duck/Chiba/1/2007	2007	duck	?	Duck (unidentified)	Wild bird	Japan	Chiba	35.6051	140.123
AB049159	Avian	H9N2	A/parakeet/Chiba/1/97	1997	parakeet	Passeriformes?	Psittaciformes	Wild bird	Japan	Chiba	35.6051	140.123
AB049160	Avian	H9N2	A/parakeet/Narita/92A/98	1998	parakeet	Passeriformes?	Psittaciformes	Wild bird	Japan	Narita	35.7833	140.317
CY041274	Avian	H9N2	A/Bewick's swan/Netherlands/5/2007	2007	Bewick's swan	Anseriformes	Anseriformes	Wild bird	Netherlands	Netherlands	52.25	5.75
CY043856	Avian	H9N2	A/Eurasian wigeon/Netherlands/3/2005	2005	Eurasian wigeon	Anseriformes	Anseriformes	Wild bird	Netherlands	Netherlands	52.25	5.75
HM136574	Avian	H9N2	A/Eurasian wigeon/Netherlands/4/2005	2005	Eurasian wigeon	Anseriformes	Anseriformes	Wild bird	Netherlands	Netherlands	52.25	5.75
CY043864	Avian	H9N2	A/gadwall/Netherlands/1/2006	2006	gadwall	Anseriformes	Anseriformes	Wild bird	Netherlands	Netherlands	52.25	5.75
CY041266	Avian	H9N2	A/pink-footed goose/Netherlands/1/2006	2006	pink-footed goose	Anseriformes	Anseriformes	Wild bird	Netherlands	Netherlands	52.25	5.75
HE802723	Avian	H9N2	A/mallard/Norway/10_1537	2009	mallard	Anseriformes	Anseriformes	Wild bird	Norway	Norway	62	10
JF745931	Avian	H9N2	A/mallard/PT/27972-B139/2007	2007	mallard	Anseriformes	Anseriformes	Wild bird	Portugal	PT	39.6945	-8.13057
CY116614	Avian	H9N2	A/mallard/Portugal/83660/2009	2009	mallard	Anseriformes	Anseriformes	Wild bird	Portugal	Portugal	39.6945	-8.13057
CY116616	Avian	H9N2	A/mallard/Portugal/99002/2009	2009	mallard	Anseriformes	Anseriformes	Wild bird	Portugal	Portugal	39.6945	-8.13057
CY116618	Avian	H9N2	A/mallard/Portugal/99005/2009	2009	mallard	Anseriformes	Anseriformes	Wild bird	Portugal	Portugal	39.6945	-8.13057
CY116620	Avian	H9N2	A/mallard/Portugal/99006/2009	2009	mallard	Anseriformes	Anseriformes	Wild bird	Portugal	Portugal	39.6945	-8.13057
KJ013297	Avian	H9N2	A/bean goose/Korea/220/2011	2011	bean goose	Anseriformes	Anseriformes	Wild bird	South Korea	Korea	36.5	127.75
AY862603	Avian	H9N2	A/dove/Korea/S14/03	2003	dove	?	Columbiformes	Wild bird	South Korea	Korea	36.5	127.75
KC693645	Avian	H9N2	A/white-fronted goose/Korea/20-36/2007	2007	white-fronted goose	Anseriformes	Anseriformes	Wild bird	South Korea	Korea	36.5	127.75
HQ143681	Avian	H9N2	A/wild bird/Korea/2-208/2004	2004	wild bird	Anseriformes	Anseriformes	Wild bird	South Korea	Korea	36.5	127.75
KC209500	Avian	H9N2	A/wild bird/Korea/8G39/2005	2005	wild bird	Anseriformes	Anseriformes	Wild bird	South Korea	Korea	36.5	127.75
HQ143682	Avian	H9N2	A/wild bird/Korea/8G39/2005	2005	wild bird	Anseriformes	Anseriformes	Wild bird	South Korea	Korea	36.5	127.75
GU194480	Avian	H9N2	A/mallard/Switzerland/WV1070800/2007	2007	mallard	Anseriformes	Anseriformes	Wild bird	Switzerland	Switzerland	47.0002	8.01427
GU194481	Avian	H9N2	A/mallard/Switzerland/WV1070805/2007	2007	mallard	Anseriformes	Anseriformes	Wild bird	Switzerland	Switzerland	47.0002	8.01427
GU194486	Avian	H9N2	A/mallard/Switzerland/WV3080008/2007	2007	mallard	Anseriformes	Anseriformes	Wild bird	Switzerland	Switzerland	47.0002	8.01427
GU194487	Avian	H9N2	A/mallard/Switzerland/WV3080036/2008	2008	mallard	Anseriformes	Anseriformes	Wild bird	Switzerland	Switzerland	47.0002	8.01427
GU194482	Avian	H9N2	A/mallard/Switzerland/WV1080875/2008	2008	mallard	Anseriformes	Anseriformes	Wild bird	Switzerland	Switzerland	47.0002	8.01427
GU194479	Avian	H9N2	A/teal/Switzerland/WV1070694/2007	2007	teal	Anseriformes	Anseriformes	Wild bird	Switzerland	Switzerland	47.0002	8.01427
JF323007	Avian	H9N2	A/migratory bird/Tunisia/51/2010	2010	migratory bird	?	Avian (unidentified)	Wild bird	Tunisia	Tunisia	34	9
KF188238	Avian	H9N2	A/dove/United Arab Emirates/466/2006	2006	dove	?	Columbiformes	Wild bird	United Arab Emirates	United Arab Emirates	23.75	54.5
KF188329	Avian	H9N2	A/houbara/United Arab Emirates/78/2006	2006	houbara	?	Falconidae	Wild bird	United Arab Emirates	United Arab Emirates	23.75	54.5
KF188337	Avian	H9N2	A/stone curlew/United Arab Emirates/1147/2005	2005	stone curlew	Charadriiformes	Charadriiformes	Wild bird	United Arab Emirates	United Arab Emirates	23.75	54.5
KF188371	Avian	H9N2	A/stone curlew/United Arab Emirates/1127.3/2005	2005	stone curlew	Charadriiformes	Charadriiformes	Wild bird	United Arab Emirates	United Arab Emirates	23.75	54.5
KF188236	Avian	H9N2	A/white bellied bustard/United Arab Emirates/1036/2005	2005	white bellied bustard	?	Gruiformes	Wild bird	United Arab Emirates	United Arab Emirates	23.75	54.5
KF188244	Avian	H9N2	A/white bellied bustard/United Arab Emirates/1127.1/2005	2005	white bellied bustard	?	Gruiformes	Wild bird	United Arab Emirates	United Arab Emirates	23.75	54.5
KF188258	Avian	H9N2	A/white bellied bustard/United Arab Emirates/1019/2005	2005	white bellied bustard	?	Gruiformes	Wild bird	United Arab Emirates	United Arab Emirates	23.75	54.5
KF188260	Avian	H9N2	A/white bellied bustard/United Arab Emirates/997/2005	2005	white bellied bustard	?	Gruiformes	Wild bird	United Arab Emirates	United Arab Emirates	23.75	54.5
KC555081	Avian	H9N2	A/white bellied bustard/United Arab Emirates/D1520/2011	2011	white bellied bustard	?	Gruiformes	Wild bird	United Arab Emirates	United Arab Emirates	23.75	54.5
JX273565	Avian	H9N9	A/knot/England/497/2002	2002	knot	Charadriiformes	Charadriiformes	Wild bird	United Kingdom	England	52.1534	-0.70201
JX273566	Avian	H9N2	A/mallard/England/7798-6499/2006	2006	mallard	Anseriformes	Anseriformes	Wild bird	United Kingdom	England	52.1534	-0.70201
JX273568	Avian	H9N1	A/teal/Northern Ireland/14567-10-5257/2007	2007	teal	Anseriformes	Anseriformes	Wild bird	United Kingdom	Northern Ireland	54.5	-6.5
CY125733	Avian	mixed,H9	A/American green-winged teal/Interior Alaska/10BM16586R0/2010	2010	American green-winged teal	Anseriformes	Anseriformes	Wild bird	USA	Interior Alaska	65	-152
CY075925	Avian	H9N5	A/common murre/Oregon/19497-004/2005	2005	common murre	Charadriiformes	Charadriiformes	Wild bird	USA	Oregon	44.0001	-120.501
CY122477	Environment	H9N2	A/environment/Nebraska/NWRC182951-30/2006	2006	environment	Environmental	Environmental	Wild bird	USA	Nebraska	41.5003	-99.7507
CY122490	Environment	H9N2	A/environment/Oregon/NWRC183791-06/2006	2006	environment	Environmental	Environmental	Wild bird	USA	Oregon	44.0001	-120.501
CY122538	Environment	H9N2	A/environment/California/NWRC186451-18/2007	2007	environment	Environmental	Environmental	Wild bird	USA	California	37.2502	-119.751
CY122539	Environment	H9N2	A/environment/California/NWRC186452-06/2007	2007	environment	Environmental	Environmental	Wild bird	USA	California	37.2502	-119.751
CY122540	Environment	H9N2	A/environment/California/NWRC186452-18/2007	2007	environment	Environmental	Environmental	Wild bird	USA	California	37.2502	-119.751
CY122541	Environment	H9N2	A/environment/California/NWRC186452-24/2007	2007	environment	Environmental	Environmental	Wild bird	USA	California	37.2502	-119.751
KF188339	Avian	H9N2	A/goose/Minnesota/5733-1243/1980	1980	goose	Anseriformes	Anseriformes	Wild bird	USA	Minnesota	46.2502	-94.2506
CY157510	Avian	H9N2	A/green winged teal/California/6588/2009	2009	green winged teal	Anseriformes	Anseriformes	Wild bird	USA	California	37.2502	-119.751
JN788930	Avian	H9N2	A/green-winged_teal/209/Texas/2009	2009	green-winged_teal	Anseriformes	Anseriformes	Wild bird	USA	Texas	29.7633	-95.3633
CY005986	Avian	H9N5	A/laughing gull/Delaware Bay/2718/1987	1987	laughing gull	Charadriiformes	Charadriiformes	Wild bird	USA	Delaware Bay	39.1026	-75.4021
CY004420	Avian	H9N1	A/laughing gull/Delaware Bay/5/2003	2003	laughing gull	Charadriiformes	Charadriiformes	Wild bird	USA	Delaware Bay	39.1026	-75.4021
CY102720	Avian	H9N1	A/laughing gull/Delaware Bay/5/2003	2003	laughing gull	Charadriiformes	Charadriiformes	Wild bird	USA	Delaware Bay	39.1026	-75.4021
CY041426	Avian	H9N2	A/laughing gull/Delaware/12/2006	2006	laughing gull	Charadriiformes	Charadriiformes	Wild bird	USA	Delaware	39.1026	-75.4021
CY081412	Avian	mixed,H9	A/mallard/Maryland/798/2007	2007	mallard	Anseriformes	Anseriformes	Wild bird	USA	Maryland	39.0004	-76.75
CY081420	Avian	mixed,H9	A/mallard/Maryland/800/2007	2007	mallard	Anseriformes	Anseriformes	Wild bird	USA	Maryland	39.0004	-76.75
CY157033	Avian	H9N2	A/mallard/California/6585/2009	2009	mallard	Anseriformes	Anseriformes	Wild bird	USA	California	37.2502	-119.751
CY146513	Avian	H9N2	A/mallard/Arkansas/AI09-5649/2009	2009	mallard	Anseriformes	Anseriformes	Wild bird	USA	Arkansas	34.7504	-92.5004
CY130453	Avian	H9N2	A/mallard/Interior Alaska/10BM02980R0/2010	2010	mallard	Anseriformes	Anseriformes	Wild bird	USA	Interior Alaska	65	-152
CY133373	Avian	H9N2	A/mallard/Missouri/10OS4670/2010	2010	mallard	Anseriformes	Anseriformes	Wild bird	USA	Missouri	38.2503	-92.5005
CY157534	Avian	H9N2	A/mallard/California/3370/2012	2012	mallard	Anseriformes	Anseriformes	Wild bird	USA	California	37.2502	-119.751
CY157025	Avian	H9N2	A/northern pintail/California/1865/2009	2009	northern pintail	Anseriformes	Anseriformes	Wild bird	USA	California	37.2502	-119.751
CY125750	Avian	H9N2	A/northern pintail/Interior Alaska/10BM14807R2/2010	2010	northern pintail	Anseriformes	Anseriformes	Wild bird	USA	Interior Alaska	65	-152
CY157518	Avian	H9N2	A/northern pintail/California/2789/2011	2011	northern pintail	Anseriformes	Anseriformes	Wild bird	USA	California	37.2502	-119.751
CY157526	Avian	H9N2	A/northern pintail/California/3100/2011	2011	northern pintail	Anseriformes	Anseriformes	Wild bird	USA	California	37.2502	-119.751
CY075965	Avian	H9N2	A/northern shoveler/Washington/44249-604/2006	2006	northern shoveler	Anseriformes	Anseriformes	Wild bird	USA	Washington	47.5001	-120.501
CY076085	Avian	H9N2	A/northern shoveler/California/44363-062/2007	2007	northern shoveler	Anseriformes	Anseriformes	Wild bird	USA	California	37.2502	-119.751
CY079646	Avian	H9N2	A/northern shoveler/Interior Alaska/8BM3470/2008	2008	northern shoveler	Anseriformes	Anseriformes	Wild bird	USA	Interior Alaska	65	-152
CY157502	Avian	H9N2	A/northern shoveler/California/6535/2009	2009	northern shoveler	Anseriformes	Anseriformes	Wild bird	USA	California	37.2502	-119.751
CY097630	Avian	H9N2	A/northern shoveler/Missouri/298/2009	2009	northern shoveler	Anseriformes	Anseriformes	Wild bird	USA	Missouri	38.2503	-92.5005
CY125758	Avian	H9N2	A/northern shoveler/Interior Alaska/10BM16764R0/2010	2010	northern shoveler	Anseriformes	Anseriformes	Wild bird	USA	Interior Alaska	65	-152
CY133633	Avian	H9N2	A/northern shoveler/Arkansas/11OS386/2011	2011	northern shoveler	Anseriformes	Anseriformes	Wild bird	USA	Arkansas	34.7504	-92.5004
CY101406	Avian	H9N5	A/ruddy turnstone/Delaware Bay/2795/1987	1987	ruddy turnstone	Charadriiformes	Charadriiformes	Wild bird	USA	Delaware Bay	39.1026	-75.4021
CY101507	Avian	H9N9	A/ruddy turnstone/Virginia/2297/1988	1988	ruddy turnstone	Charadriiformes	Charadriiformes	Wild bird	USA	Virginia	37.5093	-76.7314
CY144389	Avian	H9N9	A/ruddy turnstone/New Jersey/650599/2002	2002	ruddy turnstone	Charadriiformes	Charadriiformes	Wild bird	USA	New Jersey	39.1046	-74.8938
CY144397	Avian	H9N9	A/ruddy turnstone/Delaware/650633/2002	2002	ruddy turnstone	Charadriiformes	Charadriiformes	Wild bird	USA	Delaware	39.1026	-75.4021
GQ117286	Avian	H9N4	A/ruddy turnstone/Delaware/1070/2002	2002	ruddy turnstone	Charadriiformes	Charadriiformes	Wild bird	USA	Delaware	39.1026	-75.4021
CY144515	Avian	H9N9	A/ruddy turnstone/New Jersey/AI03-444/2003	2003	ruddy turnstone	Charadriiformes	Charadriiformes	Wild bird	USA	New Jersey	39.1046	-74.8938
CY144373	Avian	H9N5	A/ruddy turnstone/Delaware/AI03-193/2003	2003	ruddy turnstone	Charadriiformes	Charadriiformes	Wild bird	USA	Delaware	39.1026	-75.4021
CY144473	Avian	mixed,H9	A/ruddy turnstone/Delaware/AI03-123/2003	2003	ruddy turnstone	Charadriiformes	Charadriiformes	Wild bird	USA	Delaware	39.1026	-75.4021
CY144523	Avian	H9N9	A/ruddy turnstone/Delaware/AI03-224/2003	2003	ruddy turnstone	Charadriiformes	Charadriiformes	Wild bird	USA	Delaware	39.1026	-75.4021
CY144539	Avian	H9N7	A/ruddy turnstone/New Jersey/AI03-128/2003	2003	ruddy turnstone	Charadriiformes	Charadriiformes	Wild bird	USA	New Jersey	39.1046	-74.8938
CY144547	Avian	H9N8	A/ruddy turnstone/Delaware/AI03-163/2003	2003	ruddy turnstone	Charadriiformes	Charadriiformes	Wild bird	USA	Delaware	39.1026	-75.4021
CY144563	Avian	H9N9	A/ruddy turnstone/Delaware/AI03-180/2003	2003	ruddy turnstone	Charadriiformes	Charadriiformes	Wild bird	USA	Delaware	39.1026	-75.4021
GQ117284	Avian	H9N2	A/ruddy turnstone/New Jersey/452/2003	2003	ruddy turnstone	Charadriiformes	Charadriiformes	Wild bird	USA	New Jersey	39.1046	-74.8938
GQ117285	Avian	H9N2	A/ruddy turnstone/Delaware/114/2003	2003	ruddy turnstone	Charadriiformes	Charadriiformes	Wild bird	USA	Delaware	39.1026	-75.4021
CY144699	Avian	H9N2	A/ruddy turnstone/New Jersey/AI06-539/2006	2006	ruddy turnstone	Charadriiformes	Charadriiformes	Wild bird	USA	New Jersey	39.1046	-74.8938
CY144763	Avian	H9N1	A/ruddy turnstone/New Jersey/AI07-72/2007	2007	ruddy turnstone	Charadriiformes	Charadriiformes	Wild bird	USA	New Jersey	39.1046	-74.8938
CY041434	Avian	H9N2	A/sanderling/Delaware/482/2006	2006	sanderling	Charadriiformes	Charadriiformes	Wild bird	USA	Delaware	39.1026	-75.4021
CY102188	Avian	H9N7	A/shorebird/Delaware Bay/31/1996	1996	shorebird	Charadriiformes	Charadriiformes	Wild bird	USA	Delaware Bay	39.1026	-75.4021
AF156386	Avian	H9N2	A/Shorebird/Delaware/9/96	1996	Shorebird	Charadriiformes	Charadriiformes	Wild bird	USA	Delaware	39.1026	-75.4021
CY102633	Avian	H9N7	A/shorebird/Delaware Bay/277/2000	2000	shorebird	Charadriiformes	Charadriiformes	Wild bird	USA	Delaware Bay	39.1026	-75.4021
CY101315	Avian	H9N1	A/shorebird/Delaware Bay/133/2002	2002	shorebird	Charadriiformes	Charadriiformes	Wild bird	USA	Delaware Bay	39.1026	-75.4021
CY005992	Avian	H9N5	A/shorebird/DE/261/2003	2003	shorebird	Charadriiformes	Charadriiformes	Wild bird	USA	DE	39.1026	-75.4021
KF188256	Avian	H9N2	A/shorebird/Delaware Bay/163/2003	2003	shorebird	Charadriiformes	Charadriiformes	Wild bird	USA	Delaware Bay	39.1026	-75.4021
KF188278	Avian	H9N2	A/shorebird/Delaware Bay/286/2003	2003	shorebird	Charadriiformes	Charadriiformes	Wild bird	USA	Delaware Bay	39.1026	-75.4021
CY043912	Avian	H9N2	A/shorebird/Delaware/249/2006	2006	shorebird	Charadriiformes	Charadriiformes	Wild bird	USA	Delaware	39.1026	-75.4021
CY077174	Avian	H9N1	A/shorebird/Delaware/554/2007	2007	shorebird	Charadriiformes	Charadriiformes	Wild bird	USA	Delaware	39.1026	-75.4021
HM060002	Avian	H9N2	A/thick-billed murre/Alaska/44085-155/2006	2006	thick-billed murre	Charadriiformes	Charadriiformes	Wild bird	USA	Alaska	56.5531	-158.787
HM060003	Avian	H9N2	A/thick-billed murre/Alaska/44145-186/2006	2006	thick-billed murre	Charadriiformes	Charadriiformes	Wild bird	USA	Alaska	56.5531	-158.787
AB753217	Avian	H9N2	A/African Stonechat/Vietnam/8/2009	2009	African Stonechat	Passeriformes	Passeriformes	Wild bird	Viet Nam	Vietnam	16.1667	107.833

## Sheet: H3 Final dataset
Accession	Host	Subtype	Strain	Year	Species	Ecotype	Country	Location
D00931	Avian	H3	A/duck/Hong-Kong/64/76	1976	duck	Domestic bird	Hong-Kong	Hong-Kong
D00930	Avian	H3	A/Gs/HK/10/1976	1976	goose	Domestic bird	Hong-Kong	Hong-Kong
M73771	Avian	H3	A/duck/Alberta/78/1976	1976	duck	Wild bird	Canada	Alberta
CY180195	Avian	H3	A/mallard/Wisconsin/383/1976	1976	mallard	Wild bird	USA	Wisconsin
CY180564	Avian	H3	A/pintail/Wisconsin/424/1976	1976	pintail	Wild bird	USA	Wisconsin
CY180227	Avian	H3	A/widgeon/Wisconsin/541/1976	1976	widgeon	Wild bird	USA	Wisconsin
CY180420	Avian	H3	A/mallard/Wisconsin/418/1976	1976	mallard	Wild bird	USA	Wisconsin
CY179002	Avian	H3	A/mallard/Wisconsin/299/1976	1976	mallard	Wild bird	USA	Wisconsin
CY178978	Avian	H3	A/mallard/Wisconsin/82/1976	1976	mallard	Wild bird	USA	Wisconsin
CY180179	Avian	H3	A/mallard/Wisconsin/316/1976	1976	mallard	Wild bird	USA	Wisconsin
CY180203	Avian	H3	A/mallard/Wisconsin/426/1976	1976	mallard	Wild bird	USA	Wisconsin
CY005935	Avian	H3	A/pintail-duck/ALB/86/1976	1976	pintail-duck	Wild bird	Canada	Alberta
D00932	Avian	H3	A/duck/Hong-Kong/231/77	1977	duck	Domestic bird	Hong-Kong	Hong-Kong
M16737	Avian	H3	A/duck/5/1977	1977	duck	Wild bird	Japan	Japan
CY179715	Avian	H3	A/mallard/Wisconsin/18/1977	1977	mallard	Wild bird	USA	Wisconsin
CY179547	Avian	H3	A/mallard/Wisconsin/162/1977	1977	mallard	Wild bird	USA	Wisconsin
CY179539	Avian	H3	A/mallard/Wisconsin/85/1977	1977	mallard	Wild bird	USA	Wisconsin
CY179379	Avian	H3	A/mallard/Wisconsin/411/1977	1977	mallard	Wild bird	USA	Wisconsin
CY185785	Avian	H3	A/mallard/Alberta/224/1977	1977	mallard	Wild bird	Canada	Alberta
AB829334	Avian	H3	A/chicken/Hong-Kong/37/1978	1978	chicken	Domestic bird	Hong-Kong	Hong-Kong
CY181004	Avian	H3	A/duck/Wisconsin/1168/1978	1978	duck	Wild bird	USA	Wisconsin
CY180996	Avian	H3	A/duck/Wisconsin/1164/1978	1978	duck	Wild bird	USA	Wisconsin
M73776	Avian	H3	A/mallard/New-York/6874/1978	1978	mallard	Wild bird	USA	New York
CY181281	Avian	H3	A/blue-winged-teal/Wisconsin/172/1978	1978	blue-winged-teal	Wild bird	USA	Wisconsin
CY180924	Avian	H3	A/duck/Wisconsin/1143/1978	1978	duck	Wild bird	USA	Wisconsin
CY180972	Avian	H3	A/duck/Wisconsin/1156/1978	1978	duck	Wild bird	USA	Wisconsin
CY180956	Avian	H3	A/duck/Wisconsin/1152/1978	1978	duck	Wild bird	USA	Wisconsin
CY181185	Avian	H3	A/pintail/Wisconsin/122/1978	1978	pintail	Wild bird	USA	Wisconsin
CY177590	Avian	H3	A/duck/Wisconsin/1177/1978	1978	duck	Wild bird	USA	Wisconsin
CY005936	Avian	H3	A/mallard-duck/ALB/712/1978	1978	mallard-duck	Wild bird	Canada	Alberta
CY180235	Avian	H3	A/mallard/Wisconsin/29/1979	1979	mallard	Wild bird	USA	Wisconsin
CY180251	Avian	H3	A/mallard/Wisconsin/72/1979	1979	mallard	Wild bird	USA	Wisconsin
CY180291	Avian	H3	A/blue-winged-teal/Wisconsin/548/1979	1979	blue-winged-teal	Wild bird	USA	Wisconsin
CY180243	Avian	H3	A/mallard/Wisconsin/31/1979	1979	mallard	Wild bird	USA	Wisconsin
CY180267	Avian	H3	A/mallard/Wisconsin/144/1979	1979	mallard	Wild bird	USA	Wisconsin
CY180259	Avian	H3	A/blue-winged-teal/Wisconsin/89/1979	1979	blue-winged-teal	Wild bird	USA	Wisconsin
CY005937	Avian	H3	A/green-winged-teal/ALB/438/1979	1979	green-winged-teal	Wild bird	Canada	Alberta
CY005938	Avian	H3	A/pintail-duck/ALB/462/1979	1979	pintail-duck	Wild bird	Canada	Alberta
CY005915	Avian	H3	A/mallard-duck/ALB/564/1979	1979	mallard-duck	Wild bird	Canada	Alberta
CY117267	Avian	H3	A/mallard/Alberta/838/1979	1979	mallard	Wild bird	Canada	Alberta
M16738	Avian	H3	A/duck/8/1980	1980	duck	Wild bird	Japan	Japan
M16739	Avian	H3	A/duck/33/1980	1980	duck	Wild bird	Japan	Japan
CY180868	Avian	H3	A/blue-winged-teal/Wisconsin/124/1980	1980	blue-winged-teal	Wild bird	USA	Wisconsin
CY178382	Avian	H3	A/blue-winged-teal/Wisconsin/109/1980	1980	blue-winged-teal	Wild bird	USA	Wisconsin
CY178390	Avian	H3	A/mallard/Wisconsin/260/1980	1980	mallard	Wild bird	USA	Wisconsin
CY180900	Avian	H3	A/mallard/Wisconsin/155/1980	1980	mallard	Wild bird	USA	Wisconsin
CY005977	Avian	H3	A/pintail-duck/Alberta/169/1980	1980	pintail-duck	Wild bird	Canada	Alberta
CY178775	Avian	H3	A/mallard/Wisconsin/414/1981	1981	mallard	Wild bird	USA	Wisconsin
CY179275	Avian	H3	A/mallard/Wisconsin/487/1981	1981	mallard	Wild bird	USA	Wisconsin
CY177766	Avian	H3	A/mallard/Wisconsin/415/1981	1981	mallard	Wild bird	USA	Wisconsin
CY178767	Avian	H3	A/mallard/Wisconsin/409/1981	1981	mallard	Wild bird	USA	Wisconsin
CY177782	Avian	H3	A/mallard/Wisconsin/421/1981	1981	mallard	Wild bird	USA	Wisconsin
CY178663	Avian	H3	A/blue-winged-teal/Wisconsin/331/1981	1981	blue-winged-teal	Wild bird	USA	Wisconsin
M16741	Avian	H3	A/duck/21/1982	1982	duck	Wild bird	Japan	Japan
M16740	Avian	H3	A/duck/7/1982	1982	duck	Wild bird	Japan	Japan
CY178543	Avian	H3	A/blue-winged-teal/Saskatchewan/75/1982	1982	blue-winged-teal	Wild bird	Canada	Saskatchewan
CY181061	Avian	H3	A/shoveler/Saskatchewan/3/1982	1982	shoveler	Wild bird	Canada	Saskatchewan
CY181053	Avian	H3	A/mallard/Saskatchewan/1/1982	1982	mallard	Wild bird	Canada	Saskatchewan
CY181069	Avian	H3	A/widgeon/Saskatchewan/10/1982	1982	widgeon	Wild bird	Canada	Saskatchewan
CY181093	Avian	H3	A/widgeon/Saskatchewan/33/1982	1982	widgeon	Wild bird	Canada	Saskatchewan
CY177878	Avian	H3	A/mallard/Wisconsin/908/1982	1982	mallard	Wild bird	USA	Wisconsin
CY178783	Avian	H3	A/mallard/Wisconsin/856/1982	1982	mallard	Wild bird	USA	Wisconsin
CY177838	Avian	H3	A/mallard/Wisconsin/865/1982	1982	mallard	Wild bird	USA	Wisconsin
CY177814	Avian	H3	A/mallard/Wisconsin/847/1982	1982	mallard	Wild bird	USA	Wisconsin
CY014961	Avian	H3	A/mallard-duck/New-York/174/1982	1982	mallard-duck	Wild bird	USA	New York
CY178422	Avian	H3	A/mallard/Wisconsin/1793/1983	1983	mallard	Wild bird	USA	Wisconsin
CY177902	Avian	H3	A/mallard/Wisconsin/408/1983	1983	mallard	Wild bird	USA	Wisconsin
CY177910	Avian	H3	A/green-winged-teal/Wisconsin/496/1983	1983	green-winged-teal	Wild bird	USA	Wisconsin
CY177926	Avian	H3	A/mallard/Wisconsin/1746/1983	1983	mallard	Wild bird	USA	Wisconsin
CY180308	Avian	H3	A/mallard/Wisconsin/603/1983	1983	mallard	Wild bird	USA	Wisconsin
CY179283	Avian	H3	A/mallard/Wisconsin/1636/1983	1983	mallard	Wild bird	USA	Wisconsin
CY178406	Avian	H3	A/mallard/Wisconsin/1781/1983	1983	mallard	Wild bird	USA	Wisconsin
CY177529	Avian	H3	A/pintail/Wisconsin/579/1983	1983	pintail	Wild bird	USA	Wisconsin
CY005940	Avian	H3	A/blue-winged-teal/ALB/452/1983	1983	blue-winged-teal	Wild bird	Canada	Alberta
CY005941	Avian	H3	A/mallard/Alberta/635/1983	1983	mallard	Wild bird	Canada	Alberta
CY177934	Avian	H3	A/mallard/Wisconsin/2083/1984	1984	mallard	Wild bird	USA	Wisconsin
CY177958	Avian	H3	A/mallard/Wisconsin/2090/1984	1984	mallard	Wild bird	USA	Wisconsin
CY177990	Avian	H3	A/mallard/Wisconsin/2163/1984	1984	mallard	Wild bird	USA	Wisconsin
CY178014	Avian	H3	A/mallard/Wisconsin/2215/1984	1984	mallard	Wild bird	USA	Wisconsin
CY178022	Avian	H3	A/mallard/Wisconsin/2221/1984	1984	mallard	Wild bird	USA	Wisconsin
CY177974	Avian	H3	A/mallard/Wisconsin/2117/1984	1984	mallard	Wild bird	USA	Wisconsin
CY178006	Avian	H3	A/mallard/Wisconsin/2211/1984	1984	mallard	Wild bird	USA	Wisconsin
M16742	Avian	H3	A/duck/9/1985	1985	duck	Wild bird	Japan	Japan
M16743	Avian	H3	A/duck/10/1985	1985	duck	Wild bird	Japan	Japan
CY178454	Avian	H3	A/duck/Wisconsin/2791/1985	1985	duck	Wild bird	USA	Wisconsin
CY179315	Avian	H3	A/duck/Wisconsin/2843/1985	1985	duck	Wild bird	USA	Wisconsin
CY178462	Avian	H3	A/duck/Wisconsin/2810/1985	1985	duck	Wild bird	USA	Wisconsin
CY014548	Avian	H3	A/mallard-duck/Alberta/331/1985	1985	mallard-duck	Wild bird	Canada	Alberta
CY004657	Avian	H3	A/mallard-duck/Alberta/438/1985	1985	mallard-duck	Wild bird	Canada	Alberta
CY004670	Avian	H3	A/blue-winged-teal/ALB/569/1985	1985	blue-winged-teal	Wild bird	Canada	Alberta
CY004662	Avian	H3	A/mallard-duck/ALB/525/1985	1985	mallard-duck	Wild bird	Canada	Alberta
CY020933	Avian	H3	A/northern-shoveler/Ohio/35/1986	1986	northern-shoveler	Wild bird	USA	Ohio
CY136387	Avian	H3	A/mallard/Alberta/670/1986	1986	mallard	Wild bird	Canada	Alberta
CY101595	Avian	H3	A/mallard/Alberta/782/1986	1986	mallard	Wild bird	Canada	Alberta
CY101587	Avian	H3	A/mallard/Alberta/772/1986	1986	mallard	Wild bird	Canada	Alberta
CY014865	Avian	H3	A/mallard-duck/New-York/157/1986	1986	mallard-duck	Wild bird	USA	New York
CY020717	Avian	H3	A/mallard/Ohio/48/1986	1986	mallard	Wild bird	USA	Ohio
CY021565	Avian	H3	A/mallard/Ohio/184/1986-mixed	1986	mallard	Wild bird	USA	Ohio
CY021429	Avian	H3	A/mallard/Ohio/181/1986	1986	mallard	Wild bird	USA	Ohio
CY016395	Avian	H3	A/mallard/Ohio/264/1986	1986	mallard	Wild bird	USA	Ohio
CY017861	Avian	H3	A/northern-shoveler/Ohio/454/1987	1987	northern-shoveler	Wild bird	USA	Ohio
CY017837	Avian	H3	A/green-winged-teal/Ohio/466/1987	1987	green-winged-teal	Wild bird	USA	Ohio
CY101430	Avian	H3	A/mallard/Alberta/16/1987	1987	mallard	Wild bird	Canada	Alberta
CY101446	Avian	H3	A/blue-winged-teal/Alberta/130/1987	1987	blue-winged-teal	Wild bird	Canada	Alberta
CY101438	Avian	H3	A/pintail/Alberta/128/1987	1987	pintail	Wild bird	Canada	Alberta
CY101454	Avian	H3	A/mallard/Alberta/140/1987	1987	mallard	Wild bird	Canada	Alberta
CY136718	Avian	H3	A/mallard/Alberta/294/1987	1987	mallard	Wild bird	Canada	Alberta
CY019197	Avian	H3	A/pintail/Ohio/339/1987	1987	pintail	Wild bird	USA	Ohio
CY016140	Avian	H3	A/pintail/Ohio/454/1987	1987	pintail	Wild bird	USA	Ohio
CY017411	Avian	H3	A/mallard/Ohio/424/1988	1988	mallard	Wild bird	USA	Ohio
CY005942	Avian	H3	A/mallard/ALB/394/1988	1988	mallard	Wild bird	Canada	Alberta
CY101563	Avian	H3	A/mallard/Alberta/378/1988	1988	mallard	Wild bird	Canada	Alberta
CY101603	Avian	H3	A/mallard/Alberta/20/1989	1989	mallard	Wild bird	Canada	Alberta
CY101081	Avian	H3	A/blue-winged-teal/Alberta/134/1989	1989	blue-winged-teal	Wild bird	Canada	Alberta
CY101089	Avian	H3	A/ruddy-turnstone/Delaware/24/1990	1990	ruddy-turnstone	Wild bird	USA	Delaware
CY101118	Avian	H3	A/semi-palmated-sandpiper/New-Jersey/237/1990	1990	semi-palmated-sandpiper	Wild bird	USA	New Jersey
CY101126	Avian	H3	A/ruddy-turnstone/New-Jersey/260/1990	1990	ruddy-turnstone	Wild bird	USA	New Jersey
CY101635	Avian	H3	A/semi-palmated-sandpiper/New-Jersey/253/1990	1990	semi-palmated-sandpiper	Wild bird	USA	New Jersey
CY101651	Avian	H3	A/mallard/Alberta/220/1990	1990	mallard	Wild bird	Canada	Alberta
CY017709	Avian	H3	A/mallard/Ohio/156/1990	1990	mallard	Wild bird	USA	Ohio
CY101731	Avian	H3	A/pintail/Alberta/81/1991	1991	pintail	Wild bird	Canada	Alberta
CY101683	Avian	H3	A/mallard/Alberta/32/1991	1991	mallard	Wild bird	Canada	Alberta
CY101707	Avian	H3	A/mallard/Alberta/61/1991	1991	mallard	Wild bird	Canada	Alberta
CY101691	Avian	H3	A/mallard/Alberta/54/1991	1991	mallard	Wild bird	Canada	Alberta
CY101747	Avian	H3	A/mallard/Alberta/109/1991	1991	mallard	Wild bird	Canada	Alberta
CY101134	Avian	H3	A/mallard/Alberta/107/1991	1991	mallard	Wild bird	Canada	Alberta
CY101771	Avian	H3	A/mallard/Alberta/129/1991	1991	mallard	Wild bird	Canada	Alberta
CY101779	Avian	H3	A/mallard/Alberta/35/1992	1992	mallard	Wild bird	Canada	Alberta
CY101798	Avian	H3	A/American-wigeon/Alberta/215/1992	1992	American-wigeon	Wild bird	Canada	Alberta
CY101806	Avian	H3	A/pintail/Alberta/232/1992	1992	pintail	Wild bird	Canada	Alberta
CY101787	Avian	H3	A/mallard/Alberta/196/1992	1992	mallard	Wild bird	Canada	Alberta
CY101824	Avian	H3	A/mallard/Alberta/54/1993	1993	mallard	Wild bird	Canada	Alberta
CY101832	Avian	H3	A/mallard/Alberta/72/1993	1993	mallard	Wild bird	Canada	Alberta
CY101814	Avian	H3	A/mallard/Alberta/12/1993	1993	mallard	Wild bird	Canada	Alberta
CY101848	Avian	H3	A/mallard/Alberta/192/1993	1993	mallard	Wild bird	Canada	Alberta
CY101898	Avian	H3	A/ruddy-turnstone/Delaware-Bay/86/1994	1994	ruddy-turnstone	Wild bird	USA	Delaware
CY136769	Avian	H3	A/ruddy-turnstone/Delaware-Bay/124/1994	1994	ruddy-turnstone	Wild bird	USA	Delaware
CY101926	Avian	H3	A/ruddy-turnstone/Delaware-Bay/118/1994	1994	ruddy-turnstone	Wild bird	USA	Delaware
CY101856	Avian	H3	A/shorebird/Delaware-Bay/3/1994	1994	shorebird	Wild bird	USA	Delaware
CY101981	Avian	H3	A/ruddy-turnstone/Delaware-Bay/167/1994	1994	ruddy-turnstone	Wild bird	USA	Delaware
CY102100	Avian	H3	A/red-knot/Delaware-Bay/252/1994	1994	red-knot	Wild bird	USA	Delaware
CY102092	Avian	H3	A/red-knot/Delaware-Bay/236/1994	1994	red-knot	Wild bird	USA	Delaware
CY101194	Avian	H3	A/mallard/Alberta/72/1994	1994	mallard	Wild bird	Canada	Alberta
CY102140	Avian	H3	A/mallard/Alberta/85/1994	1994	mallard	Wild bird	Canada	Alberta
CY102148	Avian	H3	A/mallard/Alberta/142/1994	1994	mallard	Wild bird	Canada	Alberta
CY004692	Avian	H3	A/mallard/Alberta/118/1995	1995	mallard	Wild bird	Canada	Alberta
CY102172	Avian	H3	A/pintail/Alberta/114/1995	1995	pintail	Wild bird	Canada	Alberta
CY102180	Avian	H3	A/lesser-scaup/Alberta/206/1995	1995	lesser-scaup	Wild bird	Canada	Alberta
AY633340	Avian	H3	A/pintail/Alberta/156/97	1997	pintail	Wild bird	Canada	Alberta
AY633132	Avian	H3	A/mallard/Alberta/117/1997	1997	mallard	Wild bird	Canada	Alberta
CY102244	Avian	H3	A/mallard/Alberta/117/1997	1997	mallard	Wild bird	Canada	Alberta
CY102236	Avian	H3	A/mallard/Alberta/114/1997	1997	mallard	Wild bird	Canada	Alberta
CY102252	Avian	H3	A/shorebird/Delaware-Bay/11/1998	1998	shorebird	Wild bird	USA	Delaware
CY102284	Avian	H3	A/shorebird/Delaware-Bay/237/1998	1998	shorebird	Wild bird	USA	Delaware
CY102308	Avian	H3	A/ruddy-turnstone/Delaware-Bay/267/1998	1998	ruddy-turnstone	Wild bird	USA	Delaware
CY102300	Avian	H3	A/ruddy-turnstone/Delaware-Bay/250/1998	1998	ruddy-turnstone	Wild bird	USA	Delaware
CY102268	Avian	H3	A/shorebird/Delaware-Bay/207/1998	1998	shorebird	Wild bird	USA	Delaware
EU743195	Avian	H3	A/chicken/NY/11602-12/1998	1998	chicken	Domestic bird	USA	New York
GU186484	Avian	H3	A/guinea-fowl/NJ/8848-18/1998	1998	guinea-fowl	Domestic bird	USA	New Jersey
AY633252	Avian	H3	A/mallard/Alberta/279/98	1998	mallard	Wild bird	Canada	Alberta
CY102316	Avian	H3	A/mallard/Alberta/167/1998	1998	mallard	Wild bird	Canada	Alberta
CY102340	Avian	H3	A/mallard/Alberta/242/1998	1998	mallard	Wild bird	Canada	Alberta
CY139777	Avian	H3	A/mallard/Minnesota/182738/1998	1998	mallard	Wild bird	USA	Minnesota
CY139753	Avian	H3	A/mallard/Minnesota/182749/1998	1998	mallard	Wild bird	USA	Minnesota
CY101246	Avian	H3	A/sanderling/Delaware-Bay/70/1999	1999	sanderling	Wild bird	USA	Delaware
CY101266	Avian	H3	A/ruddy-turnstone/Delaware-Bay/144/1999	1999	ruddy-turnstone	Wild bird	USA	Delaware
CY102540	Avian	H3	A/shorebird/Delaware-Bay/267/1999	1999	shorebird	Wild bird	USA	Delaware
CY102372	Avian	H3	A/shorebird/Delaware-Bay/110/1999	1999	shorebird	Wild bird	USA	Delaware
AJ427304	Avian	H3	A/pet-bird/Hong-Kong/1559/99	1999	pet-bird	Domestic bird	Hong-Kong	Hong-Kong
AJ427297	Avian	H3	A/aquatic-bird/Hong-Kong/399/99	1999	aquatic-bird	Wild bird	Hong-Kong	Hong-Kong
AY633372	Avian	H3	A/pintail/Alberta/37/1999	1999	pintail	Wild bird	Canada	Alberta
EU743536	Avian	H3	A/mallard/MN/259/1999	1999	mallard	Wild bird	USA	Minnesota
EU743495	Avian	H3	A/mallard/Minnesota/68/1999	1999	mallard	Wild bird	USA	Minnesota
EU743501	Avian	H3	A/mallard/Minnesota/290/1999	1999	mallard	Wild bird	USA	Minnesota
FJ517296	Avian	H3	A/mallard/Minnesota/354/1999	1999	mallard	Wild bird	USA	Minnesota
CY060261	Avian	H3	A/mallard/Netherlands/2/1999	1999	mallard	Wild bird	Netherlands	Netherlands
CY017999	Avian	H3	A/blue-winged-teal/Ohio/31/1999	1999	blue-winged-teal	Wild bird	USA	Ohio
KF258949	Avian	H3	A/duck/Guangdong/455/2000	2000	duck	Domestic bird	China	Guangdong
AY633148	Avian	H3	A/mallard/Alberta/127/00	2000	mallard	Wild bird	Canada	Alberta
CY139879	Avian	H3	A/mallard/Minnesota/346242/2000	2000	mallard	Wild bird	USA	Minnesota
EU743552	Avian	H3	A/mallard/MN/515/2000	2000	mallard	Wild bird	USA	Minnesota
GU051147	Avian	H3	A/mallard/Minnesota/448/2000	2000	mallard	Wild bird	USA	Minnesota
GU051128	Avian	H3	A/mallard/Minnesota/417/2000	2000	mallard	Wild bird	USA	Minnesota
EU743544	Avian	H3	A/mallard/MN/99/2000	2000	mallard	Wild bird	USA	Minnesota
GU051140	Avian	H3	A/mallard/Minnesota/282/2000	2000	mallard	Wild bird	USA	Minnesota
EU871868	Avian	H3	A/mallard/MN/158/2000	2000	mallard	Wild bird	USA	Minnesota
CY006014	Avian	H3	A/quail/Nanchang/7-026/2000	2000	quail	Domestic bird	China	Nanchang
CY006013	Avian	H3	A/chicken/Nanchang/7-010/2000	2000	chicken	Domestic bird	China	Nanchang
CY006011	Avian	H3	A/pigeon/Nanchang/9-058/2000	2000	pigeon	Wild bird	China	Nanchang
KF695208	Avian	H3	A/common-teal/Netherlands/7/2000	2000	common-teal	Wild bird	Netherlands	Netherlands
AB289341	Avian	H3	A/swan/Shimane/227/01	2001	swan	Wild bird	Japan	Shimane
AJ506781	Avian	H3	A/teal/Germany/wv201r/01	2001	teal	Wild bird	Germany	Germany
CY004702	Avian	H3	A/mallard/Alberta/156/2001	2001	mallard	Wild bird	Canada	Alberta
CY102688	Avian	H3	A/mallard/Alberta/160/2001	2001	mallard	Wild bird	Canada	Alberta
CY060343	Avian	H3	A/mallard/Netherlands/5/2001	2001	mallard	Wild bird	Netherlands	Netherlands
CY102712	Avian	H3	A/redhead/Alberta/192/2002	2002	redhead	Wild bird	Canada	Alberta
CY020757	Avian	H3	A/mallard/Ohio/649/2002	2002	mallard	Wild bird	USA	Ohio
CY020741	Avian	H3	A/mallard/Ohio/654/2002	2002	mallard	Wild bird	USA	Ohio
CY053837	Avian	H3	A/green-winged-teal/Ohio/960/2002	2002	green-winged-teal	Wild bird	USA	Ohio
CY011028	Avian	H3	A/blue-winged-teal/Ohio/926/2002	2002	blue-winged-teal	Wild bird	USA	Ohio
CY011048	Avian	H3	A/blue-winged-teal/Ohio/908/2002	2002	blue-winged-teal	Wild bird	USA	Ohio
CY060308	Avian	H3	A/mallard/Sweden/50/2002	2002	mallard	Wild bird	Sweden	Sweden
CY186259	Avian	H3	A/mallard/Sweden/1636/2002	2002	mallard	Wild bird	Sweden	Sweden
AY862607	Avian	H3	A/chicken/Korea/S6/03	2003	chicken	Domestic bird	South-Korea	Korea
AY862611	Avian	H3	A/duck/Korea/S10/03	2003	duck	Domestic bird	South-Korea	Korea
AY862612	Avian	H3	A/dove/Korea/S11/2003	2003	dove	Domestic bird	South-Korea	Korea
AY862609	Avian	H3	A/duck/Korea/S8/03	2003	duck	Domestic bird	South-Korea	Korea
AY862610	Avian	H3	A/duck/Korea/S9/03	2003	duck	Domestic bird	South-Korea	Korea
AY862608	Avian	H3	A/duck/Korea/S7/03	2003	duck	Domestic bird	South-Korea	Korea
AY531031	Avian	H3	A/mallard/65112/03	2003	mallard	Wild bird	Denmark
AJ841293	Avian	H3	A/duck/Norway/1/2003	2003	Mallard	Wild bird	Norway	Norway
CY102752	Avian	H3	A/pintail/Alberta/166/2003	2003	pintail	Wild bird	Canada	Alberta
CY102776	Avian	H3	A/mallard/Alberta/254/2003	2003	mallard	Wild bird	Canada	Alberta
CY060185	Avian	H3	A/common-teal/Sweden/1/2003	2003	common-teal	Wild bird	Sweden	Sweden
JN087020	Avian	H3	A/duck/Korea/KJ/2003	2003	duck	Domestic bird	South-Korea	Korea
KC261669	Avian	H3	A/duck/Jiangsu/26/2004	2004	duck	Domestic bird	China	Jiangsu
EU301225	Avian	H3	A/duck/Korea/LPM18/2004	2004	duck	Domestic bird	South-Korea	Korea
EU301223	Avian	H3	A/duck/Korea/LPM09/2004	2004	duck	Domestic bird	South-Korea	Korea
EU301224	Avian	H3	A/chicken/Korea/LPM17/2004	2004	chicken	Domestic bird	South-Korea	Korea
EU301222	Avian	H3	A/chicken/Korea/LPM03/2004	2004	chicken	Domestic bird	South-Korea	Korea
EU301221	Avian	H3	A/duck/Korea/LPM01/2004	2004	duck	Domestic bird	South-Korea	Korea
EU492531	Avian	H3	A/duck/Beijing/44/04	2004	duck	Domestic bird	China	Beijing
EU492530	Avian	H3	A/duck/Beijing/40/04	2004	duck	Domestic bird	China	Beijing
EU492529	Avian	H3	A/duck/Beijing/33/04	2004	duck	Domestic bird	China	Beijing
EU301216	Avian	H3	A/aquatic-bird/Korea/KN-1/2004	2004	aquatic-bird	Wild bird	South-Korea	Korea
EU301210	Avian	H3	A/aquatic-bird/Korea/CN-1/2004	2004	aquatic-bird	Wild bird	South-Korea	Korea
CY102784	Avian	H3	A/mallard/Alberta/192/2004	2004	mallard	Wild bird	Canada	Alberta
CY102800	Avian	H3	A/mallard/Alberta/241/2004	2004	mallard	Wild bird	Canada	Alberta
GU953258	Avian	H3	A/garganey/Korgalzhyn/865/2004	2004	garganey	Wild bird	Kazakhstan	Korgalzhyn
JN087088	Avian	H3	A/duck/Korea/JS49/2004	2004	duck	Domestic bird	South-Korea	Korea
JN087096	Avian	H3	A/duck/Korea/JS53/2004	2004	duck	Domestic bird	South-Korea	Korea
CY144571	Avian	H3	A/American-black-duck/North-Carolina/1321373/2004	2004	American-black-duck	Wild bird	USA	North Carolina
CY102881	Avian	H3	A/shorebird/Delaware-Bay/201/2005	2005	shorebird	Wild bird	USA	Delaware
CY102873	Avian	H3	A/shorebird/Delaware-Bay/179/2005	2005	shorebird	Wild bird	USA	Delaware
CY102825	Avian	H3	A/shorebird/Delaware-Bay/140/2005	2005	shorebird	Wild bird	USA	Delaware
CY102908	Avian	H3	A/shorebird/Delaware-Bay/435/2005	2005	shorebird	Wild bird	USA	Delaware
CY102935	Avian	H3	A/shorebird/Delaware-Bay/518/2005	2005	shorebird	Wild bird	USA	Delaware
CY144651	Avian	H3	A/ruddy-turnstone/New-Jersey/1321430/2005	2005	ruddy-turnstone	Wild bird	USA	New Jersey
EU301231	Avian	H3	A/chicken/Korea/LPM43/2005	2005	chicken	Domestic bird	South-Korea	Korea
EU301234	Avian	H3	A/chicken/Korea/LPM61/2005	2005	chicken	Domestic bird	South-Korea	Korea
EU301227	Avian	H3	A/duck/Korea/LPM23/2005	2005	duck	Domestic bird	South-Korea	Korea
EU301233	Avian	H3	A/duck/Korea/LPM56/2005	2005	duck	Domestic bird	South-Korea	Korea
EU301229	Avian	H3	A/duck/Korea/LPM38/2005	2005	duck	Domestic bird	South-Korea	Korea
EU301232	Avian	H3	A/chicken/Korea/LPM44/2005	2005	chicken	Domestic bird	South-Korea	Korea
EU301228	Avian	H3	A/duck/Korea/LPM36/2005	2005	duck	Domestic bird	South-Korea	Korea
EU301226	Avian	H3	A/duck/Korea/LPM22/2005	2005	duck	Domestic bird	South-Korea	Korea
EU492534	Avian	H3	A/duck/Beijing/61/05	2005	duck	Domestic bird	China	Beijing
EU492532	Avian	H3	A/duck/Beijing/56/05	2005	duck	Domestic bird	China	Beijing
EU492533	Avian	H3	A/duck/Beijing/59/05	2005	duck	Domestic bird	China	Beijing
AB669134	Avian	H3	A/duck/Tsukuba/41/2005	2005	Mallard	Wild bird	Japan	Tsukuba
EU301217	Avian	H3	A/aquatic-bird/Korea/KN-2/2005	2005	aquatic-bird	Wild bird	South-Korea	Korea
EU301212	Avian	H3	A/aquatic-bird/Korea/CN-3/2005	2005	aquatic-bird	Wild bird	South-Korea	Korea
EU301214	Avian	H3	A/aquatic-bird/Korea/JN-1/2005	2005	aquatic-bird	Wild bird	South-Korea	Korea
EU301218	Avian	H3	A/aquatic-bird/Korea/KN-3/2005	2005	aquatic-bird	Wild bird	South-Korea	Korea
EU301219	Avian	H3	A/aquatic-bird/Korea/KN-4/2005	2005	aquatic-bird	Wild bird	South-Korea	Korea
CY041242	Avian	H3	A/mallard/Netherlands/3/2005	2005	mallard	Wild bird	Netherlands	Netherlands
GU186466	Avian	H3	A/laughing-gull/NJ/768/2005	2005	laughing-gull	Wild bird	USA	New Jersey
CY022717	Avian	H3	A/mallard/Ohio/1717/2005	2005	mallard	Wild bird	USA	Ohio
CY021461	Avian	H3	A/mallard/Maryland/710/2005	2005	mallard	Wild bird	USA	Maryland
CY021341	Avian	H3	A/mallard/Ohio/1801/2005	2005	mallard	Wild bird	USA	Ohio
CY021261	Avian	H3	A/mallard/Maryland/681/2005	2005	mallard	Wild bird	USA	Maryland
CY022741	Avian	H3	A/mallard/Maryland/712/2005	2005	mallard	Wild bird	USA	Maryland
CY021317	Avian	H3	A/green-winged-teal/Ohio/1289/2005	2005	green-winged-teal	Wild bird	USA	Ohio
CY021277	Avian	H3	A/mallard/Maryland/631/2005	2005	mallard	Wild bird	USA	Maryland
EU871852	Avian	H3	A/ruddy-turnstone/NJ/357/2005	2005	ruddy-turnstone	Wild bird	USA	New Jersey
CY021269	Avian	H3	A/mallard/Maryland/691/2005	2005	mallard	Wild bird	USA	Maryland
EF655846	Avian	H3	A/pintail/Barrow/155/2005	2005	pintail	Wild bird	USA	Barrow
EU871860	Avian	H3	A/sanderling/NJ/1042/2005	2005	sanderling	Wild bird	USA	New Jersey
CY047512	Avian	H3	A/mallard/Alberta/11527/2005	2005	mallard	Wild bird	Canada	Alberta
CY047520	Avian	H3	A/blue-winged-teal/Alberta/11646/2005	2005	blue-winged-teal	Wild bird	Canada	Alberta
CY047528	Avian	H3	A/northern-pintail/Alberta/11701/2005	2005	northern-pintail	Wild bird	Canada	Alberta
CY102959	Avian	H3	A/blue-winged-teal/Alberta/222/2005	2005	blue-winged-teal	Wild bird	Canada	Alberta
CY016180	Avian	H3	A/pintail/Alaska/211/2005	2005	pintail	Wild bird	USA	Alaska
CY015492	Avian	H3	A/mallard/Alaska/256/2005	2005	mallard	Wild bird	USA	Alaska
CY047504	Avian	H3	A/mallard/British-Columbia/07569/2005	2005	mallard	Wild bird	Canada	British-Columbia
CY045271	Avian	H3	A/mallard/Quebec/16485/2005	2005	mallard	Wild bird	Canada	Quebec
CY047488	Avian	H3	A/mallard/British-Columbia/07706/2005	2005	mallard	Wild bird	Canada	British-Columbia
CY095331	Avian	H3	A/ring-necked-duck/Ontario/15530/2005	2005	ring-necked-duck	Wild bird	Canada	Ontario
CY095291	Avian	H3	A/mallard/Ontario/15873/2005	2005	mallard	Wild bird	Canada	Ontario
CY037007	Avian	H3	A/blue-winged-teal/Manitoba/13436/2005	2005	blue-winged-teal	Wild bird	Canada	Manitoba
CY095346	Avian	H3	A/mallard/Nova-Scotia/14728/2005	2005	mallard	Wild bird	Canada	Nova-Scotia
HQ143743	Avian	H3	A/wild-bird/Korea/6D1/2005	2005	wild-bird	Wild bird	South-Korea	Korea
HQ143744	Avian	H3	A/wild-bird/Korea/8G50/2005	2005	wild-bird	Wild bird	South-Korea	Korea
CY183694	Avian	H3	A/mallard/Sweden/5933/2005	2005	mallard	Wild bird	Sweden	Sweden
CY017773	Avian	H3	A/longtail-duck/Maryland/291/2005	2005	longtail-duck	Wild bird	USA	Maryland
EU301239	Avian	H3	A/duck/Korea/LPM91/2006	2006	duck	Domestic bird	South-Korea	Korea
EU301237	Avian	H3	A/duck/Korea/LPM86/2006	2006	duck	Domestic bird	South-Korea	Korea
EU301240	Avian	H3	A/duck/Korea/LPM92/2006	2006	duck	Domestic bird	South-Korea	Korea
EU301236	Avian	H3	A/chicken/Korea/LPM67/2006	2006	chicken	Domestic bird	South-Korea	Korea
EU301235	Avian	H3	A/duck/Korea/LPM66/2006	2006	duck	Domestic bird	South-Korea	Korea
EU301238	Avian	H3	A/chicken/Korea/LPM88/2006	2006	chicken	Domestic bird	South-Korea	Korea
AB537462	Avian	H3	A/duck/Chiba/10/2006	2006	Mallard	Wild bird	Japan	Chiba
AB537468	Avian	H3	A/duck/Chiba/44/2006	2006	Mallard	Wild bird	Japan	Chiba
AB537453	Avian	H3	A/duck/Shiga/10413-24/2006	2006	Mallard	Wild bird	Japan	Shiga
AB537452	Avian	H3	A/duck/Tsukuba/38/2006	2006	Mallard	Wild bird	Japan	Tsukuba
AB537455	Avian	H3	A/duck/Chiba/3/2006	2006	Mallard	Wild bird	Japan	Chiba
AB537463	Avian	H3	A/duck/Chiba/14/2006	2006	Mallard	Wild bird	Japan	Chiba
AB537464	Avian	H3	A/duck/Chiba/20/2006	2006	Mallard	Wild bird	Japan	Chiba
AB537461	Avian	H3	A/duck/Chiba/9/2006	2006	Mallard	Wild bird	Japan	Chiba
AB537459	Avian	H3	A/duck/Chiba/7/2006	2006	Mallard	Wild bird	Japan	Chiba
AB537465	Avian	H3	A/duck/Chiba/24/2006	2006	Mallard	Wild bird	Japan	Chiba
AB537466	Avian	H3	A/duck/Chiba/31/2006	2006	Mallard	Wild bird	Japan	Chiba
AB537456	Avian	H3	A/duck/Chiba/4/2006	2006	Mallard	Wild bird	Japan	Chiba
AB537454	Avian	H3	A/duck/Chiba/2/2006	2006	Mallard	Wild bird	Japan	Chiba
AB537451	Avian	H3	A/duck/Tsukuba/28/2006	2006	Mallard	Wild bird	Japan	Tsukuba
AB537458	Avian	H3	A/duck/Chiba/6/2006	2006	Mallard	Wild bird	Japan	Chiba
EU301215	Avian	H3	A/aquatic-bird/Korea/JN-2/2006	2006	aquatic-bird	Wild bird	South-Korea	Korea
EU301213	Avian	H3	A/aquatic-bird/Korea/CN-4/2006	2006	aquatic-bird	Wild bird	South-Korea	Korea
EU301220	Avian	H3	A/aquatic-bird/Korea/KN-5/2006	2006	aquatic-bird	Wild bird	South-Korea	Korea
CY100443	Avian	H3	A/Mallard/SanJiang/90/2006	2006	Mallard	Wild bird	China	SanJiang
EU493448	Avian	H3	A/mallard/Finland/12072/06	2006	mallard	Wild bird	Finland	Finland
CY076905	Avian	H3	A/mallard/Netherlands/28/2006	2006	mallard	Wild bird	Netherlands	Netherlands
CY041338	Avian	H3	A/common-eider/Netherlands/1/2006	2006	common-eider	Wild bird	Netherlands	Netherlands
FN386461	Avian	H3	A/Anas-plathyrhynchos/Spain/0454/2006	2006	Anas-plathyrhynchos	Wild bird	Spain	Spain
FJ877137	Avian	H3	A/mallard/AB/431/2006	2006	mallard	Wild bird	Canada	Alberta
CY053861	Avian	H3	A/mallard/Ohio/1506/2006	2006	mallard	Wild bird	USA	Ohio
CY029929	Avian	H3	A/blue-winged-teal/Ohio/1864/2006	2006	blue-winged-teal	Wild bird	USA	Ohio
CY028692	Avian	H3	A/mallard/Maryland/1235/2006	2006	mallard	Wild bird	USA	Maryland
CY076181	Avian	H3	A/mallard/Washington/44242-124/2006	2006	mallard	Wild bird	USA	Washington
CY103023	Avian	H3	A/mallard/Alberta/190/2006	2006	mallard	Wild bird	Canada	Alberta
CY103162	Avian	H3	A/mallard/Alberta/279/2006	2006	mallard	Wild bird	Canada	Alberta
CY103052	Avian	H3	A/mallard/Alberta/219/2006	2006	mallard	Wild bird	Canada	Alberta
CY103086	Avian	H3	A/mallard/Alberta/225/2006	2006	mallard	Wild bird	Canada	Alberta
CY103044	Avian	H3	A/mallard/Alberta/214/2006	2006	mallard	Wild bird	Canada	Alberta
CY103036	Avian	H3	A/mallard/Alberta/212/2006	2006	mallard	Wild bird	Canada	Alberta
CY078675	Avian	H3	A/mallard/Interior-Alaska/6MP0160AR1/2006	2006	mallard	Wild bird	USA	Alaska
CY095458	Avian	H3	A/American-black-duck/Prince-Edward-Island/14230/2006	2006	American-black-duck	Wild bird	Canada	Prince Edward Island
CY095450	Avian	H3	A/American-black-duck/Prince-Edward-Island/14228/2006	2006	American-black-duck	Wild bird	Canada	Prince Edward Island
CY078483	Avian	H3	A/mallard/Interior-Alaska/6MP0915/2006	2006	mallard	Wild bird	USA	Alaska
CY078667	Avian	H3	A/mallard/Interior-Alaska/6MP0972R1/2006	2006	mallard	Wild bird	USA	Alaska
CY078491	Avian	H3	A/mallard/Interior-Alaska/6MP0975/2006	2006	mallard	Wild bird	USA	Alaska
CY047608	Avian	H3	A/mallard/Quebec/11082/2006	2006	mallard	Wild bird	Canada	Quebec
CY047600	Avian	H3	A/mallard/Quebec/11045/2006	2006	mallard	Wild bird	Canada	Quebec
CY047592	Avian	H3	A/mallard/Quebec/11040/2006	2006	mallard	Wild bird	Canada	Quebec
HM193561	Avian	H3	A/mallard/Alaska/44185-078/2006	2006	mallard	Wild bird	USA	Alaska
HM193557	Avian	H3	A/mallard/Alaska/44187-131/2006	2006	mallard	Wild bird	USA	Alaska
CY047632	Avian	H3	A/mallard/Quebec/11121/2006	2006	mallard	Wild bird	Canada	Quebec
CY095394	Avian	H3	A/mallard/Quebec/11093/2006	2006	mallard	Wild bird	Canada	Quebec
CY078539	Avian	H3	A/green-winged-teal/Interior-Alaska/6MP1077/2006	2006	green-winged-teal	Wild bird	USA	Alaska
CY076237	Avian	H3	A/northern-pintail/Oregon/44249-559/2006	2006	northern-pintail	Wild bird	USA	Oregon
CY095410	Avian	H3	A/mallard/Quebec/11221/2006	2006	mallard	Wild bird	Canada	Quebec
CY047656	Avian	H3	A/mallard/Quebec/11247/2006	2006	mallard	Wild bird	Canada	Quebec
CY047672	Avian	H3	A/mallard/Quebec/11194/2006	2006	mallard	Wild bird	Canada	Quebec
CY047648	Avian	H3	A/American-black-duck/Quebec/11235/2006	2006	American-black-duck	Wild bird	Canada	Quebec
FJ520079	Avian	H3	A/northern-pintail/California/44242-711/2006	2006	northern-pintail	Wild bird	USA	California
HM193556	Avian	H3	A/mallard/Alaska/44244-097/2006	2006	mallard	Wild bird	USA	Alaska
CY078555	Avian	H3	A/northern-shoveler/Interior-Alaska/6MP1339/2006	2006	northern-shoveler	Wild bird	USA	Alaska
CY095418	Avian	H3	A/American-black-duck/New-Brunswick/19350/2006	2006	American-black-duck	Wild bird	Canada	New Brunswick
FJ520091	Avian	H3	A/northern-pintail/California/44242-836/2006	2006	northern-pintail	Wild bird	USA	California
GQ907326	Avian	H3	A/red-crested-pochard/Mongolia/1915/2006	2006	red-crested-pochard	Wild bird	Mongolia	Mongolia
CY079732	Avian	H3	A/green-winged-teal/Interior-Alaska/6MP1140/2006	2006	green-winged-teal	Wild bird	USA	Alaska
CY042224	Avian	H3	A/blue-winged-teal/Minnesota/Sg-00226/2006	2006	blue-winged-teal	Wild bird	USA	Minnesota
CY045367	Avian	H3	A/mallard/Washington/20010-002/2006	2006	mallard	Wild bird	USA	Washington
FJ520096	Avian	H3	A/northern-pintail/California/44221-794/2006	2006	northern-pintail	Wild bird	USA	California
GU953262	Avian	H3	A/teal/Korgalzhyn/1797/2006	2006	teal	Wild bird	Kazakhstan	Korgalzhyn
CY076173	Avian	H3	A/mallard/Oregon/44221-105/2006	2006	mallard	Wild bird	USA	Oregon
CY164745	Avian	H3	A/mallard/Sweden/51869/2006	2006	mallard	Wild bird	Sweden	Sweden
AB593431	Avian	H3	A/duck/Vietnam/G119/2006	2006	duck	Domestic bird	Viet-Nam	Vietnam
FJ520098	Avian	H3	A/northern-pintail/California/44241-743/2006	2006	northern-pintail	Wild bird	USA	California
GU122023	Avian	H3	A/pekin-duck/Korea/LBM1354/2006	2006	pekin-duck	Domestic bird	South-Korea	Korea
GQ415320	Avian	H3	A/mallard/Switzerland/WV4060167/2006	2006	mallard	Wild bird	Switzerland	Switzerland
GU122026	Avian	H3	A/pekin-duck/Korea/LBM78/2007	2007	pekin-duck	Domestic bird	South-Korea	Korea
KC709823	Avian	H3	A/domestic-green-winged-teal/Hunan/2036/2007	2007	domestic-green-winged-teal	Wild bird	China	Hunan
GU122027	Avian	H3	A/pekin-duck/Korea/LBM448/2007	2007	pekin-duck	Domestic bird	South-Korea	Korea
GU122030	Avian	H3	A/mallard-duck/Korea/LBM347/2007	2007	mallard-duck	Wild bird	South-Korea	Korea
GU122022	Avian	H3	A/mallard-duck/Korea/LBM397/2007	2007	mallard-duck	Wild bird	South-Korea	Korea
HQ143742	Avian	H3	A/duck/Korea/D130/2007	2007	duck	Domestic bird	South-Korea	Korea
JN087112	Avian	H3	A/duck/Korea/U1-5/2007	2007	duck	Domestic bird	South-Korea	Korea
JN087120	Avian	H3	A/duck/Korea/U2-2/2007	2007	duck	Domestic bird	South-Korea	Korea
JN087128	Avian	H3	A/duck/Korea/U2-5/2007	2007	duck	Domestic bird	South-Korea	Korea
JN087144	Avian	H3	A/duck/Korea/U5-2/2007	2007	duck	Domestic bird	South-Korea	Korea
JX080759	Avian	H3	A/greater-white-fronted-goose/Alaska/44299-055/2007	2007	greater-white-fronted-goose	Wild bird	USA	Alaska
JN087176	Avian	H3	A/duck/Korea/U14-1/2007	2007	duck	Domestic bird	South-Korea	Korea
CY040966	Avian	H3	A/chicken/Laos/A0573/2007	2007	chicken	Domestic bird	Laos	Laos
KF183636	Avian	H3	A/mallard/Finland/11237/2007	2007	mallard	Wild bird	Finland	Finland
GQ240821	Avian	H3	A/mallard/Hungary/19616/2007	2007	mallard	Wild bird	Hungary	Hungary
CY041346	Avian	H3	A/turnstone/Netherlands/1/2007	2007	turnstone	Wild bird	Netherlands	Netherlands
CY043816	Avian	H3	A/mallard/Netherlands/1/2007	2007	mallard	Wild bird	Netherlands	Netherlands
CY128878	Avian	H3	A/American-black-duck/Nova-Scotia/02213/2007	2007	American-black-duck	Wild bird	Canada	Nova-Scotia
CY034630	Avian	H3	A/mallard-duck/Minnesota/Sg-00047/2007	2007	mallard-duck	Wild bird	USA	Minnesota
CY033707	Avian	H3	A/mallard-duck/Minnesota/Sg-00064/2007	2007	mallard-duck	Wild bird	USA	Minnesota
CY033691	Avian	H3	A/mallard-duck/Minnesota/Sg-00048/2007	2007	mallard-duck	Wild bird	USA	Minnesota
CY063929	Avian	H3	A/blue-winged-teal/Minnesota/Sg-00037/2007	2007	blue-winged-teal	Wild bird	USA	Minnesota
CY103348	Avian	H3	A/mallard/Alberta/284/2007	2007	mallard	Wild bird	Canada	Alberta
GU143855	Avian	H3	A/northern-pintail/Alaska/44340-184/2007	2007	northern-pintail	Wild bird	USA	Alaska
CY045319	Avian	H3	A/northern-pintail/Saskatchewan/22910/2007	2007	northern-pintail	Wild bird	Canada	Saskatchewan
CY076045	Avian	H3	A/teal/Oregon/44336-130/2007	2007	teal	Wild bird	USA	Oregon
CY103194	Avian	H3	A/mallard/Alberta/28/2007	2007	mallard	Wild bird	Canada	Alberta
CY103186	Avian	H3	A/mallard/Alberta/27/2007	2007	mallard	Wild bird	Canada	Alberta
CY103211	Avian	H3	A/mallard/Alberta/106/2007	2007	mallard	Wild bird	Canada	Alberta
CY101337	Avian	H3	A/mallard/Alberta/112/2007	2007	mallard	Wild bird	Canada	Alberta
CY103298	Avian	H3	A/mallard/Alberta/137/2007	2007	mallard	Wild bird	Canada	Alberta
CY103434	Avian	H3	A/blue-winged-teal/Alberta/387/2007	2007	blue-winged-teal	Wild bird	Canada	Alberta
CY103443	Avian	H3	A/bufflehead/Alberta/400/2007	2007	bufflehead	Wild bird	Canada	Alberta
CY101351	Avian	H3	A/redhead/Alberta/337/2007	2007	redhead	Wild bird	Canada	Alberta
CY103368	Avian	H3	A/mallard/Alberta/318/2007	2007	mallard	Wild bird	Canada	Alberta
CY103451	Avian	H3	A/redhead/Alberta/458/2007	2007	redhead	Wild bird	Canada	Alberta
CY077238	Avian	H3	A/American-green-winged-teal/Interior-Alaska/7MP1651/2007	2007	American-green-winged-teal	Wild bird	USA	Alaska
CY045439	Avian	H3	A/northern-shoveler/Alaska/7MP1708/2007	2007	northern-shoveler	Wild bird	USA	Alaska
KM054832	Avian	H3	A/ruddy-turnstone/Sweden/67433/2007	2007	ruddy-turnstone	Wild bird	Sweden	Sweden
CY125293	Avian	H3	A/American-wigeon/New-Brunswick/04494/2007	2007	American-wigeon	Wild bird	Canada	New Brunswick
CY125541	Avian	H3	A/American-wigeon/New-Brunswick/04491/2007	2007	American-wigeon	Wild bird	Canada	New Brunswick
CY128730	Avian	H3	A/American-black-duck/New-Brunswick/02742/2007	2007	American-black-duck	Wild bird	Canada	New Brunswick
CY125525	Avian	H3	A/American-wigeon/New-Brunswick/04497/2007	2007	American-wigeon	Wild bird	Canada	New Brunswick
CY044008	Avian	H3	A/northern-shoveler/Alaska/7MP1606/2007	2007	northern-shoveler	Wild bird	USA	Alaska
KM054872	Avian	H3	A/ruddy-turnstone/Sweden/67613/2007	2007	ruddy-turnstone	Wild bird	Sweden	Sweden
CY078963	Avian	H3	A/northern-shoveler/Interior-Alaska/7MP0953/2007	2007	northern-shoveler	Wild bird	USA	Alaska
CY039802	Avian	H3	A/American-green-winged-teal/Interior-Alaska/4/2007	2007	American-green-winged-teal	Wild bird	USA	Alaska
CY043976	Avian	H3	A/American-widgeon/Alaska/7MP1061/2007	2007	American-widgeon	Wild bird	USA	Alaska
CY077388	Avian	H3	A/northern-shoveler/Interior-Alaska/7MP1033/2007	2007	northern-shoveler	Wild bird	USA	Alaska
CY078106	Avian	H3	A/mallard/Minnesota/Sg-00164/2007	2007	mallard	Wild bird	USA	Minnesota
CY042063	Avian	H3	A/mallard-duck/Minnesota/Sg-00097/2007	2007	mallard-duck	Wild bird	USA	Minnesota
JN029557	Avian	H3	A/whooper-swan/Mongolia/1-17/2007	2007	whooper-swan	Wild bird	Mongolia	Mongolia
JN029550	Avian	H3	A/whooper-swan/Mongolia/1-14/2007	2007	whooper-swan	Wild bird	Mongolia	Mongolia
JN029596	Avian	H3	A/whooper-swan/Mongolia/1-27/2007	2007	whooper-swan	Wild bird	Mongolia	Mongolia
JN029566	Avian	H3	A/whooper-swan/Mongolia/1-21/2007	2007	whooper-swan	Wild bird	Mongolia	Mongolia
JN029588	Avian	H3	A/ruddy-shelduck/Mongolia/1-26/2007	2007	ruddy-shelduck	Wild bird	Mongolia	Mongolia
JN029573	Avian	H3	A/whooper-swan/Mongolia/1-23/2007	2007	whooper-swan	Wild bird	Mongolia	Mongolia
CY049804	Avian	H3	A/gadwall/Altai/1326/2007	2007	gadwall	Wild bird	Russia	Altai
CY049764	Avian	H3	A/mallard/Altai/1208/2007	2007	mallard	Wild bird	Russia	Altai
CY049796	Avian	H3	A/gadwall/Altai/1325/2007	2007	gadwall	Wild bird	Russia	Altai
CY049788	Avian	H3	A/gadwall/Altai/1324/2007	2007	gadwall	Wild bird	Russia	Altai
CY034655	Avian	H3	A/green-winged-teal/Louisiana/Sg-00092/2007	2007	green-winged-teal	Wild bird	USA	Louisiana
CY035364	Avian	H3	A/blue-winged-teal/Texas/Sg-00205/2007	2007	blue-winged-teal	Wild bird	USA	Texas
CY033720	Avian	H3	A/blue-winged-teal/Texas/Sg-00079/2007	2007	blue-winged-teal	Wild bird	USA	Texas
CY064217	Avian	H3	A/blue-winged-teal/Texas/Sg-00078/2007	2007	blue-winged-teal	Wild bird	USA	Texas
CY035285	Avian	H3	A/mallard/Minnesota/Sg-00169/2007	2007	mallard	Wild bird	USA	Minnesota
JF682614	Avian	H3	A/mallard/Czech-Republic/14516/2007	2007	mallard	Wild bird	Czech-Republic	Czech-Republic
CY129150	Avian	H3	A/American-black-duck/New-Brunswick/02491/2007	2007	American-black-duck	Wild bird	Canada	New Brunswick
KF511796	Avian	H3	A/Anas-discors/New-Mexico/A00327700/2007	2007	Anas-discors	Wild bird	USA	New Mexico
HM570058	Avian	H3	A/Anas-platyrhynchos/Belgium/12827/2007	2007	Anas-platyrhynchos	Wild bird	Belgium	Belgium
CY129253	Avian	H3	A/American-black-duck/New-Brunswick/02497/2007	2007	American-black-duck	Wild bird	Canada	New Brunswick
CY129205	Avian	H3	A/American-black-duck/New-Brunswick/02507/2007	2007	American-black-duck	Wild bird	Canada	New Brunswick
CY078146	Avian	H3	A/blue-winged-teal/Louisiana/Sg-00189/2007	2007	blue-winged-teal	Wild bird	USA	Louisiana
CY129269	Avian	H3	A/American-black-duck/New-Brunswick/02518/2007	2007	American-black-duck	Wild bird	Canada	New Brunswick
CY129407	Avian	H3	A/mallard-black-duck-hybrid/New-Brunswick/02721/2007	2007	mallard-black-duck-hybrid	Wild bird	Canada	New Brunswick
CY128597	Avian	H3	A/American-black-duck/New-Brunswick/02566/2007	2007	American-black-duck	Wild bird	Canada	New Brunswick
CY047696	Avian	H3	A/American-black-duck/New-Brunswick/25182/2007	2007	American-black-duck	Wild bird	Canada	New Brunswick
CY129094	Avian	H3	A/American-black-duck/New-Brunswick/02649/2007	2007	American-black-duck	Wild bird	Canada	New Brunswick
CY128639	Avian	H3	A/American-black-duck/New-Brunswick/02658/2007	2007	American-black-duck	Wild bird	Canada	New Brunswick
CY042170	Avian	H3	A/mallard/Minnesota/Sg-00191/2007	2007	mallard	Wild bird	USA	Minnesota
CY042195	Avian	H3	A/mallard/Minnesota/Sg-00209/2007	2007	mallard	Wild bird	USA	Minnesota
CY095498	Avian	H3	A/American-black-duck/Newfoundland-and-Labrador/26553/2007	2007	American-black-duck	Wild bird	Canada	Newfoundland
CY095490	Avian	H3	A/American-black-duck/Newfoundland-and-Labrador/26516/2007	2007	American-black-duck	Wild bird	Canada	Newfoundland
CY042156	Avian	H3	A/mallard/Minnesota/Sg-00185/2007	2007	mallard	Wild bird	USA	Minnesota
AB787272	Avian	H3	A/duck/Hokkaido/10/2007	2007	Mallard	Wild bird	Japan	Hokkaido
AB787280	Avian	H3	A/duck/Hokkaido/49/2007	2007	Mallard	Wild bird	Japan	Hokkaido
JN029616	Avian	H3	A/ruddy-shelduck/Mongolia/2-29/2007	2007	ruddy-shelduck	Wild bird	Mongolia	Mongolia
JN029642	Avian	H3	A/ruddy-shelduck/Mongolia/2-79/2007	2007	ruddy-shelduck	Wild bird	Mongolia	Mongolia
JN029623	Avian	H3	A/pintail/Mongolia/2-65/2007	2007	pintail	Wild bird	Mongolia	Mongolia
KM054815	Avian	H3	A/ruddy-turnstone/Netherlands/2/2007	2007	ruddy-turnstone	Wild bird	Netherlands	Netherlands
KM054826	Avian	H3	A/dunlin/Netherlands/3/2007	2007	dunlin	Wild bird	Netherlands	Netherlands
KM054852	Avian	H3	A/dunlin/Netherlands/4/2007	2007	dunlin	Wild bird	Netherlands	Netherlands
JN087248	Avian	H3	A/duck/Korea/GJ79/2007	2007	duck	Domestic bird	South-Korea	Korea
JN087216	Avian	H3	A/domestic-mallard/Korea/HP71/2007	2007	domestic-mallard	Domestic bird	South-Korea	Korea
JN087200	Avian	H3	A/duck/Korea/HP69/2007	2007	duck	Domestic bird	South-Korea	Korea
JN087272	Avian	H3	A/duck/Korea/GJ87/2007	2007	duck	Domestic bird	South-Korea	Korea
JN087240	Avian	H3	A/duck/Korea/GJ78/2007	2007	duck	Domestic bird	South-Korea	Korea
JN087264	Avian	H3	A/duck/Korea/GJ82/2007	2007	duck	Domestic bird	South-Korea	Korea
CY033332	Avian	H3	A/northern-shoveler/California/HKWF1046/2007	2007	northern-shoveler	Wild bird	USA	California
CY038378	Avian	H3	A/mallard/Interior-Alaska/4/2007	2007	mallard	Wild bird	USA	Alaska
CY032672	Avian	H3	A/northern-shoveler/California/HKWF1201/2007	2007	northern-shoveler	Wild bird	USA	California
KM054814	Avian	H3	A/Bewicks-swan/Netherlands/4/2007	2007	Bewicks-swan	Wild bird	Netherlands	Netherlands
JN087280	Avian	H3	A/duck/Korea/DY106/2007	2007	duck	Domestic bird	South-Korea	Korea
JN087296	Avian	H3	A/duck/Korea/GJ108/2007	2007	duck	Domestic bird	South-Korea	Korea
CY033372	Avian	H3	A/northern-shoveler/California/HKWF1367/2007	2007	northern-shoveler	Wild bird	USA	California
GU122025	Avian	H3	A/mallard-duck/Korea/LBM1621/2007	2007	mallard-duck	Wild bird	South-Korea	Korea
AB593455	Avian	H3	A/chicken/Vietnam/G14/2008	2008	chicken	Domestic bird	Viet-Nam	Vietnam
GU122028	Avian	H3	A/pekin-duck/Korea/LBM176/2008	2008	pekin-duck	Domestic bird	South-Korea	Korea
KP287693	Avian	H3	A/duck/Jiangxi/5916/2008	2008	duck	Domestic bird	China	Jiangxi
JN029678	Avian	H3	A/white-fronted-goose/Mongolia/1-125/2008	2008	white-fronted-goose	Wild bird	Mongolia	Mongolia
JN029662	Avian	H3	A/snow-goose/Mongolia/1-29/2008	2008	snow-goose	Wild bird	Mongolia	Mongolia
CY103459	Avian	H3	A/shorebird/Delaware-Bay/485/2008	2008	shorebird	Wild bird	USA	Delaware
CY145493	Avian	H3	A/ruddy-turnstone/Delaware/Sg-00469/2008	2008	ruddy-turnstone	Wild bird	USA	Delaware
CY145631	Avian	H3	A/ruddy-turnstone/New-Jersey/Sg-00525/2008	2008	ruddy-turnstone	Wild bird	USA	New Jersey
CY038166	Avian	H3	A/ruddy-turnstone/New-Jersey/Sg-00522/2008	2008	ruddy-turnstone	Wild bird	USA	New Jersey
CY042575	Avian	H3	A/ruddy-turnstone/New-Jersey/Sg-00553/2008	2008	ruddy-turnstone	Wild bird	USA	New Jersey
CY042495	Avian	H3	A/ruddy-turnstone/New-Jersey/Sg-00519/2008	2008	ruddy-turnstone	Wild bird	USA	New Jersey
CY038156	Avian	H3	A/ruddy-turnstone/New-Jersey/Sg-00513/2008	2008	ruddy-turnstone	Wild bird	USA	New Jersey
CY145152	Avian	H3	A/ruddy-turnstone/New-Jersey/Sg-00513/2008	2008	ruddy-turnstone	Wild bird	USA	New Jersey
CY145217	Avian	H3	A/ruddy-turnstone/New-Jersey/Sg-00523/2008	2008	ruddy-turnstone	Wild bird	USA	New Jersey
AB537473	Avian	H3	A/duck/Chiba/3/2008	2008	Mallard	Wild bird	Japan	Chiba
AB537475	Avian	H3	A/duck/Chiba/7/2008	2008	Mallard	Wild bird	Japan	Chiba
AB537471	Avian	H3	A/duck/Tsukuba/65/2008	2008	Mallard	Wild bird	Japan	Tsukuba
AB537474	Avian	H3	A/duck/Chiba/4/2008	2008	Mallard	Wild bird	Japan	Chiba
AB537472	Avian	H3	A/duck/Chiba/1/2008	2008	Mallard	Wild bird	Japan	Chiba
AB537469	Avian	H3	A/duck/Tsukuba/18/2008	2008	Mallard	Wild bird	Japan	Tsukuba
GU143860	Avian	H3	A/northern-pintail/Alaska/44419-062/2008	2008	northern-pintail	Wild bird	USA	Alaska
CY103483	Avian	H3	A/mallard/Alberta/507/2008	2008	mallard	Wild bird	Canada	Alberta
CY103491	Avian	H3	A/mallard/Alberta/527/2008	2008	mallard	Wild bird	Canada	Alberta
JX080729	Avian	H3	A/American-green-winged-teal/Alaska/44419-233/2008	2008	American-green-winged-teal	Wild bird	USA	Alaska
CY079059	Avian	H3	A/northern-pintail/Interior-Alaska/8BM2528R1/2008	2008	northern-pintail	Wild bird	USA	Alaska
CY042384	Avian	H3	A/northern-pintail/South-Dakota/Sg-00461/2008	2008	northern-pintail	Wild bird	USA	South Dakota
KM054811	Avian	H3	A/mallard/Netherlands/23/2008	2008	mallard	Wild bird	Netherlands	Netherlands
KM054833	Avian	H3	A/mallard/Netherlands/22/2008	2008	mallard	Wild bird	Netherlands	Netherlands
KM054805	Avian	H3	A/mallard/Netherlands/21/2008	2008	mallard	Wild bird	Netherlands	Netherlands
KM054806	Avian	H3	A/mallard/Netherlands/25/2008	2008	mallard	Wild bird	Netherlands	Netherlands
CY100064	Avian	H3	A/shoveler/Chany/724/2008	2008	shoveler	Wild bird	Russia	Chany
CY100065	Avian	H3	A/teal/Chany/736/2008	2008	teal	Wild bird	Russia	Chany
CY100066	Avian	H3	A/teal/Chany/741/2008	2008	teal	Wild bird	Russia	Chany
CY100063	Avian	H3	A/teal/Chany/706/2008	2008	teal	Wild bird	Russia	Chany
CY100069	Avian	H3	A/shoveler/Chany/788/2008	2008	shoveler	Wild bird	Russia	Chany
CY140144	Avian	H3	A/blue-winged-teal/North-Dakota/Sg-00740/2008	2008	blue-winged-teal	Wild bird	USA	North Dakota
CY043023	Avian	H3	A/blue-winged-teal/North-Dakota/Sg-00746/2008	2008	blue-winged-teal	Wild bird	USA	North Dakota
CY140120	Avian	H3	A/blue-winged-teal/North-Dakota/Sg-00719/2008	2008	blue-winged-teal	Wild bird	USA	North Dakota
CY140366	Avian	H3	A/blue-winged-teal/North-Dakota/Sg-00759/2008	2008	blue-winged-teal	Wild bird	USA	North Dakota
CY079115	Avian	H3	A/northern-pintail/Interior-Alaska/8BM3582/2008	2008	northern-pintail	Wild bird	USA	Alaska
KC492247	Avian	H3	A/American-black-duck/Newfoundland/732/2008	2008	American-black-duck	Wild bird	Canada	Newfoundland
CY079654	Avian	H3	A/mallard/Interior-Alaska/8BM3596/2008	2008	mallard	Wild bird	USA	Alaska
GU143863	Avian	H3	A/northern-pintail/Alaska/44430-266/2008	2008	northern-pintail	Wild bird	USA	Alaska
KC492254	Avian	H3	A/American-black-duck/Newfoundland/734/2008	2008	American-black-duck	Wild bird	Canada	Newfoundland
CY145759	Avian	H3	A/mallard/New-Jersey/Sg-00892/2008	2008	mallard	Wild bird	USA	New Jersey
GU143865	Avian	H3	A/northern-pintail/Alaska/44421-445/2008	2008	northern-pintail	Wild bird	USA	Alaska
CY145808	Avian	H3	A/mallard/New-Jersey/Sg-00942/2008	2008	mallard	Wild bird	USA	New Jersey
CY145751	Avian	H3	A/mallard/New-Jersey/Sg-00888/2008	2008	mallard	Wild bird	USA	New Jersey
CY079155	Avian	H3	A/northern-pintail/Interior-Alaska/8BM3700/2008	2008	northern-pintail	Wild bird	USA	Alaska
CY100442	Avian	H3	A/common-teal/Russia/695/2008	2008	common-teal	Wild bird	Russia	Russia
KM054851	Avian	H3	A/mallard/Netherlands/41/2008	2008	mallard	Wild bird	Netherlands	Netherlands
GU143864	Avian	H3	A/northern-pintail/Alaska/44430-114/2008	2008	northern-pintail	Wild bird	USA	Alaska
KM054840	Avian	H3	A/mallard/Netherlands/50/2008	2008	mallard	Wild bird	Netherlands	Netherlands
KM054813	Avian	H3	A/mallard/Netherlands/56/2008	2008	mallard	Wild bird	Netherlands	Netherlands
KM054822	Avian	H3	A/mallard/Netherlands/47/2008	2008	mallard	Wild bird	Netherlands	Netherlands
AB787285	Avian	H3	A/duck/Hokkaido/75/2008	2008	Mallard	Wild bird	Japan	Hokkaido
HM193566	Avian	H3	A/mallard/Alaska/44421-148/2008	2008	mallard	Wild bird	USA	Alaska
CY079420	Avian	H3	A/American-green-winged-teal/Wisconsin/08OS2270/2008	2008	American-green-winged-teal	Wild bird	USA	Wisconsin
CY079340	Avian	H3	A/American-green-winged-teal/Wisconsin/08OS2292/2008	2008	American-green-winged-teal	Wild bird	USA	Wisconsin
KM054870	Avian	H3	A/ruddy-turnstone/Netherlands/3/2008	2008	ruddy-turnstone	Wild bird	Netherlands	Netherlands
KM054827	Avian	H3	A/ruddy-turnstone/Netherlands/4/2008	2008	ruddy-turnstone	Wild bird	Netherlands	Netherlands
CY093599	Avian	H3	A/mallard/California/6471/2008	2008	mallard	Wild bird	USA	California
KM054818	Avian	H3	A/ruddy-turnstone/Netherlands/7/2008	2008	ruddy-turnstone	Wild bird	Netherlands	Netherlands
CY165319	Avian	H3	A/mallard/Sweden/79230/2008	2008	mallard	Wild bird	Sweden	Sweden
CY186275	Avian	H3	A/mallard/Sweden/79389/2008	2008	mallard	Wild bird	Sweden	Sweden
AB787511	Avian	H3	A/duck/Hokkaido/246/2008	2008	Mallard	Wild bird	Japan	Hokkaido
CY093687	Avian	H3	A/mallard/California/10985/2008	2008	mallard	Wild bird	USA	California
KP287769	Avian	H3	A/duck/Jiangxi/3779/2009	2009	duck	Domestic bird	China	Jiangxi
JX308801	Avian	H3	A/duck/Shanghai/C84/2009	2009	duck	Domestic bird	China	Shanghai
HQ647010	Avian	H3	A/duck/Guangxi/69/2009	2009	duck	Domestic bird	China	Guangxi
CY125341	Avian	H3	A/black-scoter/New-Brunswick/00002/2009	2009	black-scoter	Wild bird	Canada	New Brunswick
KM186122	Avian	H3	A/pigeon/Guangxi/020P/2009	2009	pigeon	Wild bird	China	Guangxi
KJ764713	Avian	H3	A/goose/Guangxi/020G/2009	2009	goose	Domestic bird	China	Guangxi
AB545601	Avian	H3	A/duck/Vietnam/OIE-2403/2009	2009	duck	Domestic bird	Viet-Nam	Vietnam
AB545597	Avian	H3	A/duck/Vietnam/OIE-2382/2009	2009	duck	Domestic bird	Viet-Nam	Vietnam
AB557631	Avian	H3	A/white-backed-munia/Hong-Kong/4519/2009	2009	white-backed-munia	Wild bird	Hong-Kong	Hong-Kong
HE802731	Avian	H3	A/mallard/Norway/10_779/2009	2009	mallard	Wild bird	Norway	Norway
CY094685	Avian	H3	A/mallard/California/5255/2009	2009	mallard	Wild bird	USA	California
CY094621	Avian	H3	A/mallard/California/5282/2009	2009	mallard	Wild bird	USA	California
CY125622	Avian	H3	A/American-black-duck/Nova-Scotia/03273/2009	2009	American-black-duck	Wild bird	Canada	Nova-Scotia
CY125614	Avian	H3	A/mallard/Nova-Scotia/03271/2009	2009	mallard	Wild bird	Canada	Nova-Scotia
CY125333	Avian	H3	A/ring-necked-duck/Nova-Scotia/03378/2009	2009	ring-necked-duck	Wild bird	Canada	Nova-Scotia
CY128950	Avian	H3	A/American-black-duck/New-Brunswick/03451/2009	2009	American-black-duck	Wild bird	Canada	New Brunswick
CY125381	Avian	H3	A/green-winged-teal/New-Brunswick/03483/2009	2009	green-winged-teal	Wild bird	Canada	New Brunswick
KM054831	Avian	H3	A/common-teal/Hungary-emc/1/2009	2009	common-teal	Wild bird	Hungary	Hungary~emc
KF501090	Avian	H3	A/red-crested-pochard/Mongolia/463V/2009	2009	red-crested-pochard	Wild bird	Mongolia	Mongolia
CY125565	Avian	H3	A/blue-winged-teal/Prince-Edward-Island/03912/2009	2009	blue-winged-teal	Wild bird	Canada	Prince Edward Island
CY125285	Avian	H3	A/blue-winged-teal/Prince-Edward-Island/03927/2009	2009	blue-winged-teal	Wild bird	Canada	Prince Edward Island
CY103511	Avian	H3	A/northern-pintail/Alberta/8/2009	2009	northern-pintail	Wild bird	Canada	Alberta
KM054817	Avian	H3	A/common-teal/Hungary-emc/5/2009	2009	common-teal	Wild bird	Hungary	Hungary~emc
CY103535	Avian	H3	A/mallard/Alberta/551/2009	2009	mallard	Wild bird	Canada	Alberta
CY125266	Avian	H3	A/blue-winged-teal/Nova-Scotia/03971/2009	2009	blue-winged-teal	Wild bird	Canada	Nova-Scotia
CY140860	Avian	H3	A/blue-winged-Teal/North-Dakota/AI09-3642/2009	2009	blue-winged-Teal	Wild bird	USA	North Dakota
CY140727	Avian	H3	A/mallard/Minnesota/AI09-2519/2009	2009	mallard	Wild bird	USA	Minnesota
CY140911	Avian	H3	A/mallard/Minnesota/AI09-4022/2009	2009	mallard	Wild bird	USA	Minnesota
CY140735	Avian	H3	A/mallard/Minnesota/AI09-2571/2009	2009	mallard	Wild bird	USA	Minnesota
KM054820	Avian	H3	A/mallard/Netherlands/13/2009	2009	mallard	Wild bird	Netherlands	Netherlands
CY129030	Avian	H3	A/American-black-duck/New-Brunswick/03495/2009	2009	American-black-duck	Wild bird	Canada	New Brunswick
CY129022	Avian	H3	A/American-black-duck/New-Brunswick/03509/2009	2009	American-black-duck	Wild bird	Canada	New Brunswick
CY125598	Avian	H3	A/blue-winged-teal/New-Brunswick/03757/2009	2009	blue-winged-teal	Wild bird	Canada	New Brunswick
KF501063	Avian	H3	A/northern-shoveler/Mongolia/992V/2009	2009	northern-shoveler	Wild bird	Mongolia	Mongolia
KF501086	Avian	H3	A/ruddy-shelduck/Mongolia/961V/2009	2009	ruddy-shelduck	Wild bird	Mongolia	Mongolia
KF501054	Avian	H3	A/northern-shoveler/-Mongolia/973/2009	2009	northern-shoveler	Wild bird	Mongolia	Mongolia
KF501089	Avian	H3	A/ruddy-shelduck/Mongolia/882V/2009	2009	ruddy-shelduck	Wild bird	Mongolia	Mongolia
KF501066	Avian	H3	A/northern-shoveler/Mongolia/899V/2009	2009	northern-shoveler	Wild bird	Mongolia	Mongolia
KF501084	Avian	H3	A/ruddy-shelduck/Mongolia/881V/2009	2009	ruddy-shelduck	Wild bird	Mongolia	Mongolia
KF501059	Avian	H3	A/northern-shoveler/Mongolia/977V/2009	2009	northern-shoveler	Wild bird	Mongolia	Mongolia
KF501095	Avian	H3	A/northern-shoveler/Mongolia/957/2009	2009	northern-shoveler	Wild bird	Mongolia	Mongolia
KF501088	Avian	H3	A/velvet-scoter/Mongolia/969V/2009	2009	velvet-scoter	Wild bird	Mongolia	Mongolia
KF501068	Avian	H3	A/ruddy-shelduck/Mongolia/963V/2009	2009	ruddy-shelduck	Wild bird	Mongolia	Mongolia
CY140961	Avian	H3	A/blue-winged-teal/Texas/AI09-4405/2009	2009	blue-winged-teal	Wild bird	USA	Texas
CY140953	Avian	H3	A/American-green-winged-teal/Texas/AI09-4396/2009	2009	American-green-winged-teal	Wild bird	USA	Texas
CY146473	Avian	H3	A/mallard/New-Jersey/AI09-5121/2009	2009	mallard	Wild bird	USA	New Jersey
CY097510	Avian	H3	A/blue-winged-teal/Wisconsin/2818/2009	2009	blue-winged-teal	Wild bird	USA	Wisconsin
CY097326	Avian	H3	A/mallard/Wisconsin/2549/2009	2009	mallard	Wild bird	USA	Wisconsin
CY097342	Avian	H3	A/mallard/Wisconsin/2575/2009	2009	mallard	Wild bird	USA	Wisconsin
AB531446	Avian	H3	A/duck/Saitama/2/2009	2009	Mallard	Wild bird	Japan	Saitama
AB531447	Avian	H3	A/duck/Saitama/3/2009	2009	Mallard	Wild bird	Japan	Saitama
CY097494	Avian	H3	A/northern-pintail/Wisconsin/2737/2009	2009	northern-pintail	Wild bird	USA	Wisconsin
CY097167	Avian	H3	A/mallard/Illinois/2956/2009	2009	mallard	Wild bird	USA	Illinois
CY097486	Avian	H3	A/blue-winged-teal/Wisconsin/2720/2009	2009	blue-winged-teal	Wild bird	USA	Wisconsin
CY097211	Avian	H3	A/blue-winged-teal/Wisconsin/3060/2009	2009	blue-winged-teal	Wild bird	USA	Wisconsin
CY097358	Avian	H3	A/American-green-winged-teal/Wisconsin/2690/2009	2009	American-green-winged-teal	Wild bird	USA	Wisconsin
CY097058	Avian	H3	A/ruddy-duck/Illinois/3471/2009	2009	ruddy-duck	Wild bird	USA	Illinois
JN003630	Avian	H3	A/duck/GuangXi/N42/2009	2009	duck	Domestic bird	China	GuangXi
CY141025	Avian	H3	A/mallard/Arkansas/AI09-5900/2009	2009	mallard	Wild bird	USA	Arkansas
CY098270	Avian	H3	A/mallard/Jiangxi/2-5/2010	2010	mallard	Wild bird	China	Jiangxi
CY098262	Avian	H3	A/mallard/Jiangxi/1-4/2010	2010	mallard	Wild bird	China	Jiangxi
CY098254	Avian	H3	A/mallard/Jiangxi/1-19/2010	2010	mallard	Wild bird	China	Jiangxi
KC261677	Avian	H3	A/duck/Jiangsu/4/2010	2010	duck	Domestic bird	China	Jiangsu
HQ874606	Avian	H3	A/chicken/Guangxi/2117/2010	2010	chicken	Domestic bird	China	Guangxi
JX307235	Avian	H3	A/duck/Thailand/CU-7519C/2010	2010	duck	Domestic bird	Thailand	Thailand
JX307139	Avian	H3	A/duck/Thailand/CU-7518C/2010	2010	duck	Domestic bird	Thailand	Thailand
CY138153	Avian	H3	A/snow-goose/Nunavet/03438/2010	2010	snow-goose	Wild bird	Canada	Nunavet
CY139223	Avian	H3	A/American-black-duck/Prince-Edward-Island/00672/2010	2010	American-black-duck	Wild bird	Canada	Prince Edward Island
CY141113	Avian	H3	A/red-necked-grebe/Minnesota/AI10-2529/2010	2010	red-necked-grebe	Wild bird	USA	Minnesota
CY138761	Avian	H3	A/mallard/New-Brunswick/00341/2010	2010	mallard	Wild bird	Canada	New Brunswick
CY138729	Avian	H3	A/green-winged-teal/New-Brunswick/00336/2010	2010	green-winged-teal	Wild bird	Canada	New Brunswick
CY138648	Avian	H3	A/American-black-duck/New-Brunswick/00322/2010	2010	American-black-duck	Wild bird	Canada	New Brunswick
CY138700	Avian	H3	A/green-winged-teal/New-Brunswick/00331/2010	2010	green-winged-teal	Wild bird	Canada	New Brunswick
CY138793	Avian	H3	A/green-winged-teal/Nova-Scotia/00354/2010	2010	green-winged-teal	Wild bird	Canada	Nova-Scotia
CY138850	Avian	H3	A/American-black-duck/New-Brunswick/00424/2010	2010	American-black-duck	Wild bird	Canada	New Brunswick
CY138866	Avian	H3	A/American-black-duck/New-Brunswick/00454/2010	2010	American-black-duck	Wild bird	Canada	New Brunswick
KM054835	Avian	H3	A/mallard/Netherlands/9/2010	2010	mallard	Wild bird	Netherlands	Netherlands
CY139015	Avian	H3	A/mallard/New-Brunswick/00494/2010	2010	mallard	Wild bird	Canada	New Brunswick
CY138957	Avian	H3	A/American-black-duck/New-Brunswick/00484/2010	2010	American-black-duck	Wild bird	Canada	New Brunswick
CY138965	Avian	H3	A/American-black-duck/New-Brunswick/00485/2010	2010	American-black-duck	Wild bird	Canada	New Brunswick
CY139247	Avian	H3	A/wood-duck/Nova-Scotia/00738/2010	2010	wood-duck	Wild bird	Canada	Nova-Scotia
CY138065	Avian	H3	A/American-black-duck/New-Brunswick/00525/2010	2010	American-black-duck	Wild bird	Canada	New Brunswick
CY139099	Avian	H3	A/mallard/New-Brunswick/00593/2010	2010	mallard	Wild bird	Canada	New Brunswick
CY139132	Avian	H3	A/American-black-duck/New-Brunswick/00614/2010	2010	American-black-duck	Wild bird	Canada	New Brunswick
CY132101	Avian	H3	A/mallard/Ohio/10OS1469/2010	2010	mallard	Wild bird	USA	Ohio
CY132093	Avian	H3	A/mallard/Ohio/10OS1467/2010	2010	mallard	Wild bird	USA	Ohio
CY139279	Avian	H3	A/American-black-duck/Prince-Edward-Island/00788/2010	2010	American-black-duck	Wild bird	Canada	Prince Edward Island
CY138400	Avian	H3	A/blue-winged-teal/New-Brunswick/00767/2010	2010	blue-winged-teal	Wild bird	Canada	New Brunswick
KM054804	Avian	H3	A/mallard/Netherlands/7/2010	2010	mallard	Wild bird	Netherlands	Netherlands
CY139295	Avian	H3	A/green-winged-teal/Prince-Edward-Island/00839/2010	2010	green-winged-teal	Wild bird	Canada	Prince Edward Island
CY139287	Avian	H3	A/green-winged-teal/Prince-Edward-Island/00838/2010	2010	green-winged-teal	Wild bird	Canada	Prince Edward Island
CY132657	Avian	H3	A/blue-winged-teal/Illinois/10OS1546/2010	2010	blue-winged-teal	Wild bird	USA	Illinois
KM054834	Avian	H3	A/mallard/Netherlands/24/2010	2010	mallard	Wild bird	Netherlands	Netherlands
CY139263	Avian	H3	A/gadwall/Nova-Scotia/00783/2010	2010	gadwall	Wild bird	Canada	Nova-Scotia
CY138180	Avian	H3	A/blue-winged-teal/Nova-Scotia/00070/2010	2010	blue-winged-teal	Wild bird	Canada	Nova-Scotia
CY138161	Avian	H3	A/blue-winged-teal/Nova-Scotia/00067/2010	2010	blue-winged-teal	Wild bird	Canada	Nova-Scotia
CY138172	Avian	H3	A/blue-winged-teal/Nova-Scotia/00069/2010	2010	blue-winged-teal	Wild bird	Canada	Nova-Scotia
KM054868	Avian	H3	A/mallard/Netherlands/11/2010	2010	mallard	Wild bird	Netherlands	Netherlands
KF501067	Avian	H3	A/mallard/Mongolia/1581/2010	2010	mallard	Wild bird	Mongolia	Mongolia
KF501074	Avian	H3	A/mallard/Mongolia/1551/2010	2010	mallard	Wild bird	Mongolia	Mongolia
CY139401	Avian	H3	A/mallard/New-Brunswick/00913/2010	2010	mallard	Wild bird	Canada	New Brunswick
CY139459	Avian	H3	A/American-black-duck/New-Brunswick/00953/2010	2010	American-black-duck	Wild bird	Canada	New Brunswick
CY133745	Avian	H3	A/blue-winged-teal/Missouri/10MO0011/2010	2010	blue-winged-teal	Wild bird	USA	Missouri
CY133761	Avian	H3	A/blue-winged-teal/Missouri/10MO021/2010	2010	blue-winged-teal	Wild bird	USA	Missouri
CY133753	Avian	H3	A/blue-winged-teal/Missouri/10MO013/2010	2010	blue-winged-teal	Wild bird	USA	Missouri
JF789610	Avian	H3	A/mallard/Czech-Republic/13577-24K/2010	2010	mallard	Wild bird	Czech-Republic	Czech-Republic
KM054855	Avian	H3	A/mallard/Netherlands/8/2010	2010	mallard	Wild bird	Netherlands	Netherlands
CY133601	Avian	H3	A/blue-winged-teal/Iowa/10OS2624/2010	2010	blue-winged-teal	Wild bird	USA	Iowa
CY133569	Avian	H3	A/blue-winged-teal/Iowa/10OS2411/2010	2010	blue-winged-teal	Wild bird	USA	Iowa
CY133593	Avian	H3	A/mallard/Iowa/10OS2492/2010	2010	mallard	Wild bird	USA	Iowa
CY138488	Avian	H3	A/blue-winged-teal/Nova-Scotia/01002/2010	2010	blue-winged-teal	Wild bird	Canada	Nova-Scotia
CY139566	Avian	H3	A/mallard/Nova-Scotia/01016/2010	2010	mallard	Wild bird	Canada	Nova-Scotia
KM054838	Avian	H3	A/mallard/Netherlands/15/2010	2010	mallard	Wild bird	Netherlands	Netherlands
CY138520	Avian	H3	A/blue-winged-teal/Nova-Scotia/01027/2010	2010	blue-winged-teal	Wild bird	Canada	Nova-Scotia
CY132949	Avian	H3	A/mallard/Wisconsin/10OS2773/2010	2010	mallard	Wild bird	USA	Wisconsin
CY132933	Avian	H3	A/mallard/Wisconsin/10OS2538/2010	2010	mallard	Wild bird	USA	Wisconsin
CY132697	Avian	H3	A/mallard/Illinois/10OS2677/2010	2010	mallard	Wild bird	USA	Illinois
CY133137	Avian	H3	A/mallard/Wisconsin/10OS3084/2010	2010	mallard	Wild bird	USA	Wisconsin
CY132721	Avian	H3	A/American-green-winged-teal/Wisconsin/10OS3093/2010	2010	American-green-winged-teal	Wild bird	USA	Wisconsin
CY133201	Avian	H3	A/mallard/Wisconsin/10OS2909/2010	2010	mallard	Wild bird	USA	Wisconsin
KM054860	Avian	H3	A/mallard/Netherlands/32/2010	2010	mallard	Wild bird	Netherlands	Netherlands
KM054845	Avian	H3	A/mallard/Netherlands/35/2010	2010	mallard	Wild bird	Netherlands	Netherlands
CY132749	Avian	H3	A/mallard/Wisconsin/10OS3166/2010	2010	mallard	Wild bird	USA	Wisconsin
CY132841	Avian	H3	A/mallard/Illinois/10OS3243/2010	2010	mallard	Wild bird	USA	Illinois
KM054849	Avian	H3	A/mallard/Netherlands/43/2010	2010	mallard	Wild bird	Netherlands	Netherlands
CY133322	Avian	H3	A/mallard/Wisconsin/10OS3232/2010	2010	mallard	Wild bird	USA	Wisconsin
CY133340	Avian	H3	A/mallard/Wisconsin/10OS3866/2010	2010	mallard	Wild bird	USA	Wisconsin
KM054824	Avian	H3	A/mallard/Netherlands/52/2010	2010	mallard	Wild bird	Netherlands	Netherlands
JN683629	Avian	H3	A/turkey/Ontario/FAV-9/2011	2011	turkey	Domestic bird	Canada	Ontario
KT318506	Avian	H3	A/duck/Thailand/CU-11671C/2011	2011	duck	Domestic bird	Thailand	Thailand
KT318519	Avian	H3	A/duck/Thailand/CU-11679T/2011	2011	duck	Domestic bird	Thailand	Thailand
KT318521	Avian	H3	A/duck/Thailand/CU-11682C/2011	2011	duck	Domestic bird	Thailand	Thailand
KT318514	Avian	H3	A/duck/Thailand/CU-11676C/2011	2011	duck	Domestic bird	Thailand	Thailand
JX051229	Avian	H3	A/duck/Zhejiang/5/2011	2011	duck	Domestic bird	China	Zhejiang
AB807864	Avian	H3	A/duck/Vietnam/G18-1/2011	2011	duck	Domestic bird	Viet-Nam	Vietnam
CY132349	Avian	H3	A/mallard/Ohio/11OS1992/2011	2011	mallard	Wild bird	USA	Ohio
CY134109	Avian	H3	A/mallard/California/2561P/2011	2011	mallard	Wild bird	USA	California
CY132619	Avian	H3	A/mallard/California/2559V/2011	2011	mallard	Wild bird	USA	California
CY132611	Avian	H3	A/mallard/California/2540V/2011	2011	mallard	Wild bird	USA	California
CY134181	Avian	H3	A/mallard/California/2571V/2011	2011	mallard	Wild bird	USA	California
CY132012	Avian	H3	A/mallard/Ohio/11OS2138/2011	2011	mallard	Wild bird	USA	Ohio
CY132285	Avian	H3	A/mallard/Ohio/11OS2142/2011	2011	mallard	Wild bird	USA	Ohio
CY132293	Avian	H3	A/mallard/Ohio/11OS2150/2011	2011	mallard	Wild bird	USA	Ohio
CY132322	Avian	H3	A/mallard/Ohio/11OS2049/2011	2011	mallard	Wild bird	USA	Ohio
CY132330	Avian	H3	A/mallard/Ohio/11OS2153/2011	2011	mallard	Wild bird	USA	Ohio
CY149660	Avian	H3	A/blue-winged-teal/Canada/3233/2011	2011	blue-winged-teal	Wild bird	Canada	Canada
CY149644	Avian	H3	A/ruddy-turnstone/Canada/02937/2011	2011	ruddy-turnstone	Wild bird	Canada	Canada
CY166145	Avian	H3	A/American-green-winged-teal/Missouri/11OS2630/2011	2011	American-green-winged-teal	Wild bird	USA	Missouri
KM054829	Avian	H3	A/mallard/Netherlands/9/2011	2011	mallard	Wild bird	Netherlands	Netherlands
JQ737213	Avian	H3	A/mallard/Czech-Republic/14333-1K/2011	2011	mallard	Wild bird	Czech-Republic	Czech-Republic
KF501073	Avian	H3	A/ruddy-shelduck/Mongolia/1787/2011	2011	ruddy-shelduck	Wild bird	Mongolia	Mongolia
KF501078	Avian	H3	A/wild-bird/Mongolia/1782/2011	2011	wild-bird	Wild bird	Mongolia	Mongolia
CY166274	Avian	H3	A/blue-winged-teal/Iowa/44555-551/2011	2011	blue-winged-teal	Wild bird	USA	Iowa
KF501058	Avian	H3	A/common-teal/Mongolia/1906/2011	2011	common-teal	Wild bird	Mongolia	Mongolia
CY149692	Avian	H3	A/blue-winged-teal/Canada/3244/2011	2011	blue-winged-teal	Wild bird	Canada	Canada
AB746482	Avian	H3	A/duck/Vietnam/LBM12/2011	2011	duck	Domestic bird	Viet-Nam	Vietnam
KM054844	Avian	H3	A/mallard/Netherlands/20/2011	2011	mallard	Wild bird	Netherlands	Netherlands
CY149700	Avian	H3	A/blue-winged-teal/Canada/3264/2011	2011	blue-winged-teal	Wild bird	Canada	Canada
CY149740	Avian	H3	A/blue-winged-teal/Canada/3289/2011	2011	blue-winged-teal	Wild bird	Canada	Canada
CY149716	Avian	H3	A/blue-winged-teal/Canada/3286/2011	2011	blue-winged-teal	Wild bird	Canada	Canada
CY166888	Avian	H3	A/mallard/Wisconsin/11OS3177/2011	2011	mallard	Wild bird	USA	Wisconsin
CY166314	Avian	H3	A/blue-winged-teal/Wisconsin/11OS3052/2011	2011	blue-winged-teal	Wild bird	USA	Wisconsin
CY166840	Avian	H3	A/mallard/Wisconsin/11OS3157/2011	2011	mallard	Wild bird	USA	Wisconsin
CY166880	Avian	H3	A/mallard/Wisconsin/11OS3171/2011	2011	mallard	Wild bird	USA	Wisconsin
AB787276	Avian	H3	A/duck/Hokkaido/27/2011	2011	Mallard	Wild bird	Japan	Hokkaido
CY166541	Avian	H3	A/northern-shoveler/Wisconsin/11OS3008/2011	2011	northern-shoveler	Wild bird	USA	Wisconsin
KF501077	Avian	H3	A/common-shelduck/Mongolia/2076/2011	2011	common-shelduck	Wild bird	Mongolia	Mongolia
KF501057	Avian	H3	A/common-shelduck/Mongolia/2185/2011	2011	common-shelduck	Wild bird	Mongolia	Mongolia
KF501053	Avian	H3	A/common-shelduck/Mongolia/2157/2011	2011	common-shelduck	Wild bird	Mongolia	Mongolia
KF501072	Avian	H3	A/common-shelduck/Mongolia/2106/2011	2011	common-shelduck	Wild bird	Mongolia	Mongolia
KF501098	Avian	H3	A/common-teal/Mongolia/2271/2011	2011	common-teal	Wild bird	Mongolia	Mongolia
KF501080	Avian	H3	A/mallard/Mongolia/2377/2011	2011	mallard	Wild bird	Mongolia	Mongolia
CY149332	Avian	H3	A/mallard/Iceland/1007/2011	2011	mallard	Wild bird	Iceland	Iceland
KM054809	Avian	H3	A/common-teal/Netherlands/2/2011	2011	common-teal	Wild bird	Netherlands	Netherlands
CY166597	Avian	H3	A/mallard/Wisconsin/11OS3408/2011	2011	mallard	Wild bird	USA	Wisconsin
CY166234	Avian	H3	A/mallard/Wisconsin/11OS4081/2011	2011	mallard	Wild bird	USA	Wisconsin
CY166104	Avian	H3	A/mallard/Wisconsin/11OS4085/2011	2011	mallard	Wild bird	USA	Wisconsin
CY167029	Avian	H3	A/northern-pintail/Illinois/11OS4756/2011	2011	northern-pintail	Wild bird	USA	Illinois
CY166386	Avian	H3	A/American-green-winged-teal/Illinois/11OS4814/2011	2011	American-green-winged-teal	Wild bird	USA	Illinois
CY166460	Avian	H3	A/mallard/Wisconsin/11OS3493/2011	2011	mallard	Wild bird	USA	Wisconsin
CY166419	Avian	H3	A/mallard/Wisconsin/11OS4238/2011	2011	mallard	Wild bird	USA	Wisconsin
CY167054	Avian	H3	A/long-tailed-duck/Wisconsin/11OS4248/2011	2011	long-tailed-duck	Wild bird	USA	Wisconsin
CY167062	Avian	H3	A/black-scoter/Wisconsin/11OS4260/2011	2011	black-scoter	Wild bird	USA	Wisconsin
CY166290	Avian	H3	A/mallard/Illinois/11OS5570/2011	2011	mallard	Wild bird	USA	Illinois
KM054828	Avian	H3	A/mallard/Netherlands/37/2011	2011	mallard	Wild bird	Netherlands	Netherlands
CY149588	Avian	H3	A/long-tailed-duck/Maine/295/2011	2011	long-tailed-duck	Wild bird	USA	Maine
KJ161942	Avian	H3	A/duck/Thailand/CU-11827T/2011	2011	duck	Domestic bird	Thailand	Thailand
KJ161952	Avian	H3	A/duck/Thailand/CU-11828C/2011	2011	duck	Domestic bird	Thailand	Thailand
JX175253	Avian	H3	A/duck/Guangdong/W12/2011	2011	duck	Domestic bird	China	Guangdong
AB847429	Avian	H3	A/duck/Vietnam/LBM83c-1/2012	2012	duck	Domestic bird	Viet-Nam	Vietnam
CY146604	Avian	H3	A/duck/Hunan/S1256/2012	2012	duck	Domestic bird	China	Hunan
CY146628	Avian	H3	A/duck/Hunan/S1824/2012	2012	duck	Domestic bird	China	Hunan
AB786915	Avian	H3	A/muscovy-duck/Vietnam/LBM240/2012	2012	muscovy-duck	Wild bird	Viet-Nam	Vietnam
AB781669	Avian	H3	A/muscovy-duck/Vietnam/LBM189/2012	2012	muscovy-duck	Wild bird	Viet-Nam	Vietnam
CY157046	Avian	H3	A/mallard/California/2743/2012	2012	mallard	Wild bird	USA	California
LC050575	Avian	H3	A/duck/Vietnam/LBM211/2012	2012	duck	Domestic bird	Viet-Nam	Vietnam
LC028104	Avian	H3	A/muscovy-duck/Vietnam/LBM115/2012	2012	muscovy-duck	Wild bird	Viet-Nam	Vietnam
LC028112	Avian	H3	A/muscovy-duck/Vietnam/LBM201/2012	2012	muscovy-duck	Wild bird	Viet-Nam	Vietnam
CY157086	Avian	H3	A/mallard/California/2762/2012	2012	mallard	Wild bird	USA	California
CY157070	Avian	H3	A/mallard/California/2752/2012	2012	mallard	Wild bird	USA	California
CY157094	Avian	H3	A/mallard/California/2783/2012	2012	mallard	Wild bird	USA	California
CY157126	Avian	H3	A/mallard/California/2823/2012	2012	mallard	Wild bird	USA	California
CY157206	Avian	H3	A/mallard/California/2904/2012	2012	mallard	Wild bird	USA	California
CY157214	Avian	H3	A/mallard/California/2945/2012	2012	mallard	Wild bird	USA	California
CY157559	Avian	H3	A/mallard/California/2923/2012	2012	mallard	Wild bird	USA	California
CY157270	Avian	H3	A/mallard/California/3036/2012	2012	mallard	Wild bird	USA	California
CY157302	Avian	H3	A/mallard/California/3083/2012	2012	mallard	Wild bird	USA	California
CY157010	Avian	H3	A/mallard/California/3112/2012	2012	mallard	Wild bird	USA	California
CY157294	Avian	H3	A/mallard/California/3072/2012	2012	mallard	Wild bird	USA	California
AB812573	Avian	H3	A/duck/Vietnam/LBM235/2012	2012	duck	Domestic bird	Viet-Nam	Vietnam
CY157414	Avian	H3	A/mallard/California/3304/2012	2012	mallard	Wild bird	USA	California
CY186814	Avian	H3	A/mallard/Ohio/12OS2351/2012	2012	mallard	Wild bird	USA	Ohio
CY186549	Avian	H3	A/blue-winged-teal/Ohio/12OS2123/2012	2012	blue-winged-teal	Wild bird	USA	Ohio
CY186879	Avian	H3	A/blue-winged-teal/Ohio/12OS2229/2012	2012	blue-winged-teal	Wild bird	USA	Ohio
CY186732	Avian	H3	A/blue-winged-teal/Illinois/12OS2929/2012	2012	blue-winged-teal	Wild bird	USA	Illinois
CY186437	Avian	H3	A/blue-winged-teal/Illinois/12OS2986/2012	2012	blue-winged-teal	Wild bird	USA	Illinois
CY186911	Avian	H3	A/blue-winged-teal/Ohio/12OS2154/2012	2012	blue-winged-teal	Wild bird	USA	Ohio
CY187111	Avian	H3	A/blue-winged-teal/Wisconsin/12OS2603/2012	2012	blue-winged-teal	Wild bird	USA	Wisconsin
CY187176	Avian	H3	A/blue-winged-teal/Wisconsin/12OS4239/2012	2012	blue-winged-teal	Wild bird	USA	Wisconsin
CY186967	Avian	H3	A/northern-pintail/Ohio/12OS3183/2012	2012	northern-pintail	Wild bird	USA	Ohio
CY186675	Avian	H3	A/American-green-winged-teal/Illinois/12OS5103/2012	2012	American-green-winged-teal	Wild bird	USA	Illinois
CY187119	Avian	H3	A/mallard/Wisconsin/12OS4331/2012	2012	mallard	Wild bird	USA	Wisconsin
CY187013	Avian	H3	A/gadwall/Ohio/12OS2222/2012	2012	gadwall	Wild bird	USA	Ohio
KP286862	Avian	H3	A/duck/Jiangxi/262/2013	2013	duck	Domestic bird	China	Jiangxi
KP286888	Avian	H3	A/duck/Jiangxi/278/2013	2013	duck	Domestic bird	China	Jiangxi
KP287012	Avian	H3	A/duck/Jiangxi/5575/2013	2013	duck	Domestic bird	China	Jiangxi
KP287032	Avian	H3	A/duck/Jiangxi/5581/2013	2013	duck	Domestic bird	China	Jiangxi
KP287023	Avian	H3	A/duck/Jiangxi/5576/2013	2013	duck	Domestic bird	China	Jiangxi
LC028120	Avian	H3	A/muscovy-duck/Vietnam/LBM348/2013	2013	muscovy-duck	Wild bird	Viet-Nam	Vietnam
KP286828	Avian	H3	A/chicken/Jiangxi/6717/2013	2013	chicken	Domestic bird	China	Jiangxi
KR077988	Avian	H3	A/redhead/Ohio/13OS363/2013	2013	redhead	Wild bird	USA	Ohio
KR077972	Avian	H3	A/redhead/Ohio/13OS0399/2013	2013	redhead	Wild bird	USA	Ohio
KR077980	Avian	H3	A/redhead/Ohio/13OS0373/2013	2013	redhead	Wild bird	USA	Ohio
AB916643	Avian	H3	A/duck/Vietnam/LBM446/2013	2013	duck	Domestic bird	Viet-Nam	Vietnam
KF357820	Avian	H3	A/duck/Zhejiang/4637/2013	2013	duck	Domestic bird	China	Zhejiang
KF357819	Avian	H3	A/duck/Zhejiang/4625/2013	2013	duck	Domestic bird	China	Zhejiang
KF357818	Avian	H3	A/duck/Zhejiang/4613/2013	2013	duck	Domestic bird	China	Zhejiang
KF357821	Avian	H3	A/duck/Zhejiang/4812/2013	2013	duck	Domestic bird	China	Zhejiang
LC028363	Avian	H3	A/duck/Quang-Ninh/14/2013	2013	duck	Domestic bird	Viet-Nam	Quang-Ninh
KM222564	Avian	H3	A/duck/Shanghai/SH2/2013	2013	duck	Domestic bird	China	Shanghai
KM222572	Avian	H3	A/duck/Shanghai/SH3/2013	2013	duck	Domestic bird	China	Shanghai
LC028128	Avian	H3	A/muscovy-duck/Vietnam/LBM437/2013	2013	muscovy-duck	Wild bird	Viet-Nam	Vietnam
LC053468	Avian	H3	A/duck/Quang-Ninh/90c112/2013	2013	duck	Domestic bird	Viet-Nam	Quang-Ninh
KP286846	Avian	H3	A/duck/Jiangxi/17142/2013	2013	duck	Domestic bird	China	Jiangxi
KJ579956	Avian	H3	A/pigeon/Anhui/08/2013	2013	pigeon	Wild bird	China	Anhui
KM222548	Avian	H3	A/chicken/Shanghai/LPM2/2013	2013	chicken	Domestic bird	China	Shanghai
KM373970	Avian	H3	A/mallard/Idaho/ND0002644/2013	2013	mallard	Wild bird	USA	Idaho
KP416756	Avian	H3	A/duck/Jiangxi/20718/2013	2013	duck	Domestic bird	China	Jiangxi
KJ567969	Avian	H3	A/blue-winged-teal/Ohio/13OS1831/2013	2013	blue-winged-teal	Wild bird	USA	Ohio
KJ526080	Avian	H3	A/blue-winged-teal/Ohio/13OS1410/2013	2013	blue-winged-teal	Wild bird	USA	Ohio
KJ568249	Avian	H3	A/American-green-winged-teal/Ohio/13OS1844/2013	2013	American-green-winged-teal	Wild bird	USA	Ohio
KP416765	Avian	H3	A/duck/Jiangxi/21209/2013	2013	duck	Domestic bird	China	Jiangxi
KM374026	Avian	H3	A/mallard/Alaska/ND0006301/2013	2013	mallard	Wild bird	USA	Alaska
KJ568281	Avian	H3	A/American-green-winged-teal/Ohio/13OS1867/2013	2013	American-green-winged-teal	Wild bird	USA	Ohio
KJ568161	Avian	H3	A/American-green-winged-teal/Ohio/13OS1861/2013	2013	American-green-winged-teal	Wild bird	USA	Ohio
KM374034	Avian	H3	A/blue-winged-teal/Kansas/ND0006685/2013	2013	blue-winged-teal	Wild bird	USA	Kansas
KJ568257	Avian	H3	A/American-green-winged-teal/Ohio/13OS1778/2013	2013	American-green-winged-teal	Wild bird	USA	Ohio
KJ568177	Avian	H3	A/blue-winged-teal/Ohio/13OS2018/2013	2013	blue-winged-teal	Wild bird	USA	Ohio
KJ568273	Avian	H3	A/blue-winged-teal/Iowa/13OS2345/2013	2013	blue-winged-teal	Wild bird	USA	Iowa
KJ568089	Avian	H3	A/blue-winged-teal/Iowa/13OS2340/2013	2013	blue-winged-teal	Wild bird	USA	Iowa
KJ568065	Avian	H3	A/American-green-winged-teal/Ohio/13OS2056/2013	2013	American-green-winged-teal	Wild bird	USA	Ohio
KJ567961	Avian	H3	A/mallard/Wisconsin/13OS2767/2013	2013	mallard	Wild bird	USA	Wisconsin
KJ567865	Avian	H3	A/blue-winged-teal/Wisconsin/13OS3463/2013	2013	blue-winged-teal	Wild bird	USA	Wisconsin
KJ568033	Avian	H3	A/American-green-winged-teal/Wisconsin/13OS3462/2013	2013	American-green-winged-teal	Wild bird	USA	Wisconsin
KJ439853	Avian	H3	A/duck/Zhejiang/D18/2013	2013	duck	Domestic bird	China	Zhejiang
AB916675	Avian	H3	A/duck/Vietnam/LBM533/2013	2013	duck	Domestic bird	Viet-Nam	Vietnam
AB916667	Avian	H3	A/muscovy-duck/Vietnam/LBM529/2013	2013	muscovy-duck	Wild bird	Viet-Nam	Vietnam
KJ439855	Avian	H3	A/duck/Zhejiang/D1-2/2013	2013	duck	Domestic bird	China	Zhejiang
KJ439857	Avian	H3	A/duck/Zhejiang/D1-6/2013	2013	duck	Domestic bird	China	Zhejiang
KP286914	Avian	H3	A/duck/Jiangxi/29297/2013	2013	duck	Domestic bird	China	Jiangxi
KP286925	Avian	H3	A/duck/Jiangxi/29301/2013	2013	duck	Domestic bird	China	Jiangxi
KP286873	Avian	H3	A/duck/Jiangxi/27793/2013	2013	duck	Domestic bird	China	Jiangxi
KP416882	Avian	H3	A/duck/Jiangxi/27810/2013	2013	duck	Domestic bird	China	Jiangxi
KP416881	Avian	H3	A/duck/Jiangxi/27810/2013	2013	duck	Domestic bird	China	Jiangxi
KP286874	Avian	H3	A/duck/Jiangxi/27793/2013	2013	duck	Domestic bird	China	Jiangxi
LC028160	Avian	H3	A/duck/Vietnam/LBM559/2013	2013	duck	Domestic bird	Viet-Nam	Vietnam
LC028152	Avian	H3	A/duck/Vietnam/LBM553/2013	2013	duck	Domestic bird	Viet-Nam	Vietnam
AB981450	Avian	H3	A/muscovy-duck/Quang-Ninh/131/2013	2013	muscovy-duck	Wild bird	Viet-Nam	Quang-Ninh
KJ439850	Avian	H3	A/duck/Zhejiang/6D7/2013	2013	duck	Domestic bird	China	Zhejiang
KP286965	Avian	H3	A/duck/Jiangxi/34864/2013	2013	duck	Domestic bird	China	Jiangxi

## Sheet: H6 Final dataset
Accession	Host	Subtype	Strain	Year	Species	Eco	Country	Location
AJ410539	Avian	H6	A/duck/Hong-Kong/73/76	1976	duck	Domestic bird	Hong Kong	Hong Kong
CY005597	Avian	H6	A/duck/Hong-Kong/d73/1976	1976	duck	Domestic bird	Hong Kong	Hong Kong
AJ410540	Avian	H6	A/duck/Hong-Kong/108/76-	1976	duck	Domestic bird	Hong Kong	Hong Kong
CY014616	Avian	H6	A/duck/Hong-Kong/d134/1977	1977	duck	Domestic bird	Hong Kong	Hong Kong
AJ410544	Avian	H6	A/duck/Hong-Kong/202/77	1977	duck	Domestic bird	Hong Kong	Hong Kong
AJ410546	Avian	H6	A/goose/Hong-Kong/17/77-	1977	goose	Domestic bird	Hong Kong	Hong Kong
AJ410543	Avian	H6	A/duck/Hong-Kong/182/77-	1977	duck	Domestic bird	Hong Kong	Hong Kong
CY005605	Avian	H6	A/chicken/Hong-Kong/17/1977	1977	chicken	Domestic bird	Hong Kong	Hong Kong
AJ410545	Avian	H6	A/duck/Hong-Kong/221/77-	1977	duck	Domestic bird	Hong Kong	Hong Kong
AJ410547	Avian	H6	A/chicken/Hong-Kong/17/77	1977	chicken	Domestic bird	Hong Kong	Hong Kong
AJ410542	Avian	H6	A/duck/Hong-Kong/175/77	1977	duck	Domestic bird	Hong Kong	Hong Kong
AJ410541	Avian	H6	A/duck/Hong-Kong/134/77	1977	duck	Domestic bird	Hong Kong	Hong Kong
AB294215	Avian	H6	A/duck/Hong-Kong/716/1979	1979	duck	Domestic bird	Hong Kong	Hong Kong
DQ376619	Avian	H6	A/chicken/Taiwan/G2/87	1987	chicken	Domestic bird	Taiwan	Taiwan
DQ021659	Avian	H6	A/mottled-duck/LA/38M/87	1987	mottled duck	Wild bird	USA	LA
DQ021658	Avian	H6	A/mottled-duck/LA/32M/87	1987	mottled duck	Wild bird	USA	LA
CY126303	Avian	H6	A/knot/Delaware-Bay/526/1988	1988	knot	Wild bird	USA	Delaware Bay
CY126760	Avian	H6	A/herring-gull/New-Jersey/413/1989	1989	herring gull	Wild bird	USA	New Jersey
CY126728	Avian	H6	A/laughing-gull/New-Jersey/276/1989	1989	laughing gull	Wild bird	USA	New Jersey
CY004094	Avian	H6	A/laughing-gull/New-Jersey/276/1989	1989	laughing gull	Wild bird	USA	New Jersey
CY126872	Avian	H6	A/laughing-gull/Delaware-Bay/4/1990	1990	laughing gull	Wild bird	USA	Delaware Bay
CY126880	Avian	H6	A/laughing-gull/New-Jersey/177/1990	1990	laughing gull	Wild bird	USA	New Jersey
CY126920	Avian	H6	A/ruddy-turnstone/Delaware-Bay/255/1991	1991	ruddy turnstone	Wild bird	USA	Delaware Bay
CY101659	Avian	H6	A/ruddy-turnstone/Delaware-Bay/231/1991	1991	ruddy turnstone	Wild bird	USA	Delaware Bay
CY126928	Avian	H6	A/laughing-gull/Delaware-Bay/261/1991	1991	laughing gull	Wild bird	USA	Delaware Bay
CY126992	Avian	H6	A/mallard/Alberta/203/1992	1992	mallard	Wild bird	Canada	Alberta
AY633188	Avian	H6	A/mallard/Alberta/203/1992	1992	mallard	Wild bird	Canada	Alberta
CY004250	Avian	H6	A/mallard/ALB/199/1992	1992	mallard	Wild bird	Canada	Alberta
CY004258	Avian	H6	A/pintail/ALB/179/1993	1993	pintail	Wild bird	Canada	Alberta
AY633332	Avian	H6	A/pintail/ALB/179/1993	1993	pintail	Wild bird	Canada	Alberta
CY127024	Avian	H6	A/pintail/Alberta/87/1993	1993	pintail	Wild bird	Canada	Alberta
CY127016	Avian	H6	A/shorebird/Delaware-Bay/222/1993	1993	shorebird	Wild bird	USA	Delaware Bay
CY127008	Avian	H6	A/ruddy-turnstone/Delaware-Bay/37/1993	1993	ruddy turnstone	Wild bird	USA	Delaware Bay
CY136420	Avian	H6	A/ruddy-turnstone/Delaware-Bay/79/1994	1994	ruddy turnstone	Wild bird	USA	Delaware Bay
AF457666	Avian	H6	A/shorebird/Delaware-Bay/29/1994	1994	shorebird	Wild bird	USA	Delaware Bay
CY136782	Avian	H6	A/ruddy-turnstone/Delaware-Bay/126/1994	1994	ruddy turnstone	Wild bird	USA	Delaware Bay
CY136441	Avian	H6	A/shorebird/Delaware-Bay/215/1994	1994	shorebird	Wild bird	USA	Delaware Bay
CY127032	Avian	H6	A/shorebird/Delaware-Bay/29/1994	1994	shorebird	Wild bird	USA	Delaware Bay
CY127152	Avian	H6	A/shorebird/Delaware-Bay/26/1995	1995	shorebird	Wild bird	USA	Delaware Bay
AY633204	Avian	H6	A/Mallard/Alberta/206/1996	1996	Mallard	Wild bird	Canada	Alberta
AF457663	Avian	H6	A/Mallard/Alberta/206/1996	1996	Mallard	Wild bird	Canada	Alberta
CY004266	Avian	H6	A/Mallard/Alberta/206/1996	1996	Mallard	Wild bird	Canada	Alberta
CY127389	Avian	H6	A/ruddy-turnstone/Delaware-Bay/203/1996	1996	ruddy turnstone	Wild bird	USA	Delaware Bay
CY101211	Avian	H6	A/ruddy-turnstone/Delaware-Bay/215/1996	1996	ruddy turnstone	Wild bird	USA	Delaware Bay
AJ410527	Avian	H6	A/goose/Hong-Kong/W222/97-	1997	goose	Domestic bird	Hong Kong	Hong Kong
AJ410528	Avian	H6	A/goose/Hong-Kong/W375/97	1997	goose	Domestic bird	Hong Kong	Hong Kong
AJ410526	Avian	H6	A/Goose/Hong-Kong/W217/97	1997	Goose	Domestic bird	Hong Kong	Hong Kong
DQ376621	Avian	H6	A/chicken/Taiwan/0824/97	1997	chicken	Domestic bird	Taiwan	Taiwan
AF457665	Avian	H6	A/Shorebird/Delaware/127/97	1997	Shorebird	Wild bird	USA	Delaware
AJ410530	Avian	H6	A/duck/Hong-Kong/324/98	1998	duck	Domestic bird	Hong Kong	Hong Kong
AJ410531	Avian	H6	A/duck/Hong-Kong/1037-1/98	1998	duck	Domestic bird	Hong Kong	Hong Kong
AJ410529	Avian	H6	A/duck/Hong-Kong/323/98	1998	duck	Domestic bird	Hong Kong	Hong Kong
AJ410534	Avian	H6	A/duck/Hong-Kong/1037-4/98	1998	duck	Domestic bird	Hong Kong	Hong Kong
AJ410532	Avian	H6	A/duck/Hong-Kong/1037-2/98	1998	duck	Domestic bird	Hong Kong	Hong Kong
AJ410533	Avian	H6	A/duck/Hong-Kong/1037-3/98	1998	duck	Domestic bird	Hong Kong	Hong Kong
AF310984	Avian	H6	A/chicken/Taiwan/na3/98	1998	chicken	Domestic bird	Taiwan	Taiwan
DQ376622	Avian	H6	A/chicken/Taiwan/na3/98	1998	chicken	Domestic bird	Taiwan	Taiwan
AF457664	Avian	H6	A/Shorebird/Delaware/194/98	1998	Shorebird	Wild bird	USA	Delaware
CY127405	Avian	H6	A/ruddy-turnstone/Delaware-Bay/46/1998	1998	ruddy turnstone	Wild bird	USA	Delaware Bay
CY126493	Avian	H6	A/ruddy-turnstone/Delaware-Bay/125/1998	1998	ruddy turnstone	Wild bird	USA	Delaware Bay
DQ021680	Avian	H6	A/mallard/MD/R326/98	1998	mallard	Wild bird	USA	MD
AJ410536	Avian	H6	A/duck/Hong-Kong/3174/99	1999	duck	Domestic bird	Hong Kong	Hong Kong
AJ410521	Avian	H6	A/quail/Hong-Kong/1721-30/99	1999	quail	Domestic bird	Hong Kong	Hong Kong
AJ410538	Avian	H6	A/duck/Hong-Kong/3600/99	1999	duck	Domestic bird	Hong Kong	Hong Kong
AJ410535	Avian	H6	A/duck/Hong-Kong/3096/99	1999	duck	Domestic bird	Hong Kong	Hong Kong
AJ410537	Avian	H6	A/duck/Hong-Kong/3461/99	1999	duck	Domestic bird	Hong Kong	Hong Kong
AJ410519	Avian	H6	A/pheasant/Hong-Kong/SH39/99	1999	pheasant	Domestic bird	Hong Kong	Hong Kong
AJ410520	Avian	H6	A/quail/Hong-Kong/1721-20/99	1999	quail	Domestic bird	Hong Kong	Hong Kong
AB830483	Avian	H6	A/chicken/Changhua/7-5/1999	1999	chicken	Domestic bird	Taiwan	Changhua
AB830484	Avian	H6	A/chicken/Tainan/V156/1999	1999	chicken	Domestic bird	Taiwan	Tainan
DQ376624	Avian	H6	A/chicken/Taiwan/0705/99	1999	chicken	Domestic bird	Taiwan	Taiwan
DQ376626	Avian	H6	A/chicken/Taiwan/165/99	1999	chicken	Domestic bird	Taiwan	Taiwan
DQ376625	Avian	H6	A/partridge/Taiwan/LU1/99	1999	partridge	Domestic bird	Taiwan	Taiwan
DQ376627	Avian	H6	A/duck/Taiwan/WB29/99	1999	duck	Domestic bird	Taiwan	Taiwan
DQ376623	Avian	H6	A/chicken/Taiwan/ns2/99	1999	chicken	Domestic bird	Taiwan	Taiwan
AF310985	Avian	H6	A/chicken/Taiwan/ns2/99	1999	chicken	Domestic bird	Taiwan	Taiwan
AF310983	Avian	H6	A/chicken/Taiwan/7-5/99	1999	chicken	Domestic bird	Taiwan	Taiwan
AJ507209	Avian	H6	A/turkey/Germany/R30/99	1999	turkey	Domestic bird	Germany	Germany
AJ507207	Avian	H6	A/turkey/Germany/R04/99	1999	turkey	Domestic bird	Germany	Germany
AJ507208	Avian	H6	A/turkey/Germany/R26/99	1999	turkey	Domestic bird	Germany	Germany
CY060431	Avian	H6	A/whitefronted-goose/Netherlands/1/1999	1999	whitefronted goose	Wild bird	Netherlands	Netherlands
CY060439	Avian	H6	A/whitefronted-goose/Netherlands/2/1999	1999	whitefronted goose	Wild bird	Netherlands	Netherlands
AY684892	Avian	H6	A/mallard/Netherlands/16/99	1999	mallard	Wild bird	Netherlands	Netherlands
CY060198	Avian	H6	A/greylag-goose/Netherlands/4/1999	1999	greylag goose	Wild bird	Netherlands	Netherlands
CY127604	Avian	H6	A/mallard/Alberta/215/1999	1999	mallard	Wild bird	Canada	Alberta
CY126504	Avian	H6	A/shorebird/Delaware-Bay/91/1999	1999	shorebird	Wild bird	USA	Delaware Bay
CY102590	Avian	H6	A/shorebird/Delaware-Bay/287/1999	1999	shorebird	Wild bird	USA	Delaware Bay
CY127577	Avian	H6	A/shorebird/Delaware-Bay/288/1999	1999	shorebird	Wild bird	USA	Delaware Bay
CY013863	Avian	H6	A/green-winged-teal/Ohio/178/1999	1999	green~winged teal	Wild bird	USA	Ohio
DQ021684	Avian	H6	A/green-winged-teal/Ohio/196/1999	1999	green~winged teal	Wild bird	USA	Ohio
CY016156	Avian	H6	A/gadwall/Ohio/37/1999	1999	gadwall	Wild bird	USA	Ohio
AJ427308	Avian	H6	A/pheasant/Hong-Kong/FY294/00	2000	pheasant	Domestic bird	Hong Kong	Hong Kong
AJ410524	Avian	H6	A/pheasant/Hong-Kong/NT261/00	2000	pheasant	Domestic bird	Hong Kong	Hong Kong
AJ410522	Avian	H6	A/quail/Hong-Kong/SF550/00	2000	quail	Domestic bird	Hong Kong	Hong Kong
AJ410523	Avian	H6	A/quail/Hong-Kong/SF595/00	2000	quail	Domestic bird	Hong Kong	Hong Kong
EU049894	Avian	H6	A/quail/Shantou/888/2000	2000	quail	Domestic bird	China	Shantou
HM144397	Avian	H6	A/duck/Shantou/259/2000	2000	duck	Domestic bird	China	Shantou
EU049893	Avian	H6	A/quail/Shantou/238/2000	2000	quail	Domestic bird	China	Shantou
HM144401	Avian	H6	A/duck/Shantou/1655/2000	2000	duck	Domestic bird	China	Shantou
EU049896	Avian	H6	A/quail/Shantou/1808/2000	2000	quail	Domestic bird	China	Shantou
HM144396	Avian	H6	A/duck/Shantou/83/2000	2000	duck	Domestic bird	China	Shantou
EU049892	Avian	H6	A/partridge/Shantou/25/2000	2000	partridge	Domestic bird	China	Shantou
HM144399	Avian	H6	A/duck/Shantou/1252/2000	2000	duck	Domestic bird	China	Shantou
HM144402	Avian	H6	A/duck/Shantou/1840/2000	2000	duck	Domestic bird	China	Shantou
EU049897	Avian	H6	A/quail/Shantou/1821/2000	2000	quail	Domestic bird	China	Shantou
HM144551	Avian	H6	A/wild-duck/Shantou/1737/2000	2000	wild duck	Wild bird	China	Shantou
HM144400	Avian	H6	A/wild-duck/Shantou/1651/2000	2000	wild duck	Wild bird	China	Shantou
EF681878	Avian	H6	A/chicken/Taiwan/2838V/00	2000	chicken	Domestic bird	Taiwan	Taiwan
DQ376628	Avian	H6	A/chicken/Taiwan/SP1/00	2000	chicken	Domestic bird	Taiwan	Taiwan
EF681870	Avian	H6	A/chicken/Taiwan/2838N/00	2000	chicken	Domestic bird	Taiwan	Taiwan
DQ376629	Avian	H6	A/duck/Taiwan/29-3/00	2000	duck	Domestic bird	Taiwan	Taiwan
AJ697868	Avian	H6	A/Pekin-Duck/France/M-43/00	2000	Pekin Duck	Domestic bird	France	France
AJ697869	Avian	H6	A/Pekin-Duck/France/M-92/00	2000	Pekin Duck	Domestic bird	France	France
AM048857	Avian	H6	A/sentinel-duck/France/92/2000	2000	Mallard	Wild bird	France	France
KF695262	Avian	H6	A/Eurasian-wigeon/Netherlands/4/2000	2000	Eurasian wigeon	Wild bird	Netherlands	Netherlands
AY703832	Avian	H6	A/guillemot/Sweden/3/00	2000	guillemot	Wild bird	Sweden	Sweden
AF474030	Avian	H6	A/chicken/California/465/2000	2000	chicken	Domestic bird	USA	California
AF457696	Avian	H6	A/chicken/California/465/2000	2000	chicken	Domestic bird	USA	California
AF474031	Avian	H6	A/chicken/California/650/2000	2000	chicken	Domestic bird	USA	California
AF457715	Avian	H6	A/chicken/California/1002a/00	2000	chicken	Domestic bird	USA	California
EU182253	Avian	H6	A/chicken/California/431/2000	2000	chicken	Domestic bird	USA	California
AF474029	Avian	H6	A/chicken/California/431/2000	2000	chicken	Domestic bird	USA	California
AF457704	Avian	H6	A/chicken/California/431/2000	2000	chicken	Domestic bird	USA	California
AF474032	Avian	H6	A/chicken/California/1002/2000	2000	chicken	Domestic bird	USA	California
CY127614	Avian	H6	A/gull/Delaware-Bay/18/2000	2000	gull	Wild bird	USA	Delaware Bay
CY127622	Avian	H6	A/shorebird/Delaware-Bay/259/2000	2000	shorebird	Wild bird	USA	Delaware Bay
CY144170	Avian	H6	A/ruddy-turnstone/New-Jersey/AI00-1049/2000	2000	ruddy turnstone	Wild bird	USA	New Jersey
DQ021649	Avian	H6	A/laughing-gull/New-York/470/2000	2000	laughing gull	Wild bird	USA	New York
CY144162	Avian	H6	A/laughing-gull/New-York/AI00-470/2000	2000	laughing gull	Wild bird	USA	New York
AB586819	Avian	H6	A/silky-chicken/Hong-Kong/AP46/2001	2001	silky chicken	Domestic bird	Hong Kong	Hong Kong
AB586763	Avian	H6	A/quail/Hong-Kong/SF104/2001	2001	quail	Domestic bird	Hong Kong	Hong Kong
AB586779	Avian	H6	A/quail/Hong-Kong/NT342/2001	2001	quail	Domestic bird	Hong Kong	Hong Kong
AB586787	Avian	H6	A/quail/Hong-Kong/CSW106/2001	2001	quail	Domestic bird	Hong Kong	Hong Kong
AB586747	Avian	H6	A/quail/Hong-Kong/FB611/2001	2001	quail	Domestic bird	Hong Kong	Hong Kong
AB586771	Avian	H6	A/quail/Hong-Kong/FY119/2001	2001	quail	Domestic bird	Hong Kong	Hong Kong
AB586811	Avian	H6	A/chicken/Hong-Kong/SF4/2001	2001	chicken	Domestic bird	Hong Kong	Hong Kong
AB586795	Avian	H6	A/guinea-fowl/Hong-Kong/NT897/2001	2001	guinea fowl	Domestic bird	Hong Kong	Hong Kong
AB586755	Avian	H6	A/quail/Hong-Kong/FB801/2001	2001	quail	Domestic bird	Hong Kong	Hong Kong
AB586803	Avian	H6	A/chicken/Hong-Kong/SF3/2001	2001	chicken	Domestic bird	Hong Kong	Hong Kong
HM144405	Avian	H6	A/duck/Shantou/1090/2001	2001	duck	Domestic bird	China	Shantou
HM144416	Avian	H6	A/duck/Shantou/3655/2001	2001	duck	Domestic bird	China	Shantou
EU049902	Avian	H6	A/quail/Shantou/3329/2001	2001	quail	Domestic bird	China	Shantou
HM144423	Avian	H6	A/duck/Shantou/4439/2001	2001	duck	Domestic bird	China	Shantou
HM144407	Avian	H6	A/duck/Shantou/1286/2001	2001	duck	Domestic bird	China	Shantou
HM144409	Avian	H6	A/duck/Shantou/1522/2001	2001	duck	Domestic bird	China	Shantou
HM144406	Avian	H6	A/duck/Shantou/1197/2001	2001	duck	Domestic bird	China	Shantou
EU049901	Avian	H6	A/quail/Shantou/2370/2001	2001	quail	Domestic bird	China	Shantou
EU049904	Avian	H6	A/quail/Shantou/4770/2001	2001	quail	Domestic bird	China	Shantou
HM144412	Avian	H6	A/duck/Shantou/2167/2001	2001	duck	Domestic bird	China	Shantou
HM144403	Avian	H6	A/wild-duck/Shantou/261/2001	2001	wild duck	Wild bird	China	Shantou
HM144411	Avian	H6	A/wild-duck/Shantou/2026/2001	2001	wild duck	Wild bird	China	Shantou
HM144557	Avian	H6	A/wild-duck/Shantou/311/2001	2001	wild duck	Wild bird	China	Shantou
HM144408	Avian	H6	A/wild-duck/Shantou/1381/2001	2001	wild duck	Wild bird	China	Shantou
HM144413	Avian	H6	A/wild-duck/Shantou/2395/2001	2001	wild duck	Wild bird	China	Shantou
AB286875	Avian	H6	A/duck/Hokkaido/120/2001	2001	duck	Domestic bird	Japan	Hokkaido
AB295615	Avian	H6	A/swan/Shimane/190/2001	2001	swan	Wild bird	Japan	Shimane
DQ376630	Avian	H6	A/chicken/Taiwan/1205/01	2001	chicken	Domestic bird	Taiwan	Taiwan
DQ376631	Avian	H6	A/chicken/Taiwan/1212/01	2001	chicken	Domestic bird	Taiwan	Taiwan
DQ376633	Avian	H6	A/chicken/Taiwan/0329/01	2001	chicken	Domestic bird	Taiwan	Taiwan
DQ376632	Avian	H6	A/chicken/Taiwan/1215/01	2001	chicken	Domestic bird	Taiwan	Taiwan
AJ697871	Avian	H6	A/turkey/France/01062/2001	2001	turkey	Domestic bird	France	France
AM048859	Avian	H6	A/turkey/France/01062/2001	2001	turkey	Domestic bird	France	France
AM048858	Avian	H6	A/turkey/France/01019/2001	2001	turkey	Domestic bird	France	France
AJ697870	Avian	H6	A/turkey/France/01019/2001	2001	turkey	Domestic bird	France	France
JN564727	Avian	H6	A/avian/Israel/289/2001	2001	unknown wild bird	Wild bird	Israel	Israel
JN564729	Avian	H6	A/avian/Israel/320/2001	2001	unknown wild bird	Wild bird	Israel	Israel
AF474037	Avian	H6	A/chicken/California/9174/2001	2001	chicken	Domestic bird	USA	California
AF457688	Avian	H6	A/chicken/California/6643/2001	2001	chicken	Domestic bird	USA	California
AF474033	Avian	H6	A/chicken/California/0139/2001	2001	chicken	Domestic bird	USA	California
AF474036	Avian	H6	A/chicken/California/8892/2001	2001	chicken	Domestic bird	USA	California
AF474038	Avian	H6	A/chicken/California/9420/2001	2001	chicken	Domestic bird	USA	California
AF474035	Avian	H6	A/chicken/California/6643/2001	2001	chicken	Domestic bird	USA	California
AF457713	Avian	H6	A/chicken/California/0139/2001	2001	chicken	Domestic bird	USA	California
AF457679	Avian	H6	A/chicken/California/905/01	2001	chicken	Domestic bird	USA	California
AF474034	Avian	H6	A/chicken/California/1316/2001	2001	chicken	Domestic bird	USA	California
CY144227	Avian	H6	A/ruddy-turnstone/Delaware/421731/2001	2001	ruddy turnstone	Wild bird	USA	Delaware
DQ021670	Avian	H6	A/ring-bill-gull/DE/421733/01	2001	ring~bill gull	Wild bird	USA	Delaware
CY102650	Avian	H6	A/shorebird/Delaware-Bay/113/2001	2001	shorebird	Wild bird	USA	Delaware Bay
CY102641	Avian	H6	A/shorebird/Delaware-Bay/77/2001	2001	shorebird	Wild bird	USA	Delaware Bay
CY127654	Avian	H6	A/shorebird/Delaware-Bay/124/2001	2001	shorebird	Wild bird	USA	Delaware Bay
GQ117282	Avian	H6	A/ring-billed-gull/GA/421733/2001	2001	ring~billed gull	Wild bird	USA	Georgia
DQ021665	Avian	H6	A/red-knot/NJ/828235/01	2001	red knot	Wild bird	USA	New Jersey
CY144365	Avian	H6	A/red-knot/New-Jersey/828235/2001	2001	red knot	Wild bird	USA	New Jersey
AB586843	Avian	H6	A/pheasant/Hong-Kong/SSP44/2002	2002	pheasant	Domestic bird	Hong Kong	Hong Kong
AB586851	Avian	H6	A/guinea-fowl/Hong-Kong/SSP99/2002	2002	guinea fowl	Domestic bird	Hong Kong	Hong Kong
AB586827	Avian	H6	A/quail/Hong-Kong/YU404/2002	2002	quail	Domestic bird	Hong Kong	Hong Kong
DQ285546	Avian	H6	A/duck/HB/4/2002	2002	duck	Domestic bird	China	Hubei
HM144461	Avian	H6	A/duck/Hunan/573/2002	2002	duck	Domestic bird	China	Hunan
HM144451	Avian	H6	A/duck/Shantou/1646/2002	2002	duck	Domestic bird	China	Shantou
HM144459	Avian	H6	A/duck/Shantou/2471/2002	2002	duck	Domestic bird	China	Shantou
EU049911	Avian	H6	A/partridge/Shantou/1403/2002	2002	partridge	Domestic bird	China	Shantou
EU049913	Avian	H6	A/quail/Shantou/1825/2002	2002	quail	Domestic bird	China	Shantou
HM144445	Avian	H6	A/duck/Shantou/1215/2002	2002	duck	Domestic bird	China	Shantou
HM144436	Avian	H6	A/duck/Shantou/494/2002	2002	duck	Domestic bird	China	Shantou
HM144447	Avian	H6	A/duck/Shantou/1233/2002	2002	duck	Domestic bird	China	Shantou
EU049908	Avian	H6	A/partridge/Shantou/819/2002	2002	partridge	Domestic bird	China	Shantou
HM144442	Avian	H6	A/goose/Shantou/879/2002	2002	goose	Domestic bird	China	Shantou
EU049907	Avian	H6	A/chukkar/Shantou/467/2002	2002	chukkar	Domestic bird	China	Shantou
HM144437	Avian	H6	A/wild-duck/Shantou/641/2002	2002	wild duck	Wild bird	China	Shantou
HM144441	Avian	H6	A/wild-duck/Shantou/867/2002	2002	wild duck	Wild bird	China	Shantou
HM144435	Avian	H6	A/wild-duck/Shantou/488/2002	2002	wild duck	Wild bird	China	Shantou
HM144440	Avian	H6	A/wild-duck/Shantou/865/2002	2002	wild duck	Wild bird	China	Shantou
HM144443	Avian	H6	A/wild-duck/Shantou/1068/2002	2002	wild duck	Wild bird	China	Shantou
HM144430	Avian	H6	A/wild-duck/Shantou/41/2002	2002	wild duck	Wild bird	China	Shantou
JF965169	Avian	H6	A/duck/Eastern-China/51/2002	2002	duck	Domestic bird	China	Eastern China
JF965172	Avian	H6	A/duck/Eastern-China/54/2002	2002	duck	Domestic bird	China	Eastern China
JF965170	Avian	H6	A/duck/Eastern-China/52/2002	2002	duck	Domestic bird	China	Eastern China
JF965168	Avian	H6	A/duck/Eastern-China/50/2002	2002	duck	Domestic bird	China	Eastern China
JF965171	Avian	H6	A/duck/Eastern-China/53/2002	2002	duck	Domestic bird	China	Eastern China
DQ376634	Avian	H6	A/chicken/Taiwan/0222/02	2002	chicken	Domestic bird	Taiwan	Taiwan
DQ376638	Avian	H6	A/chicken/Taiwan/0320/02	2002	chicken	Domestic bird	Taiwan	Taiwan
DQ376637	Avian	H6	A/chicken/Taiwan/PF3/02	2002	chicken	Domestic bird	Taiwan	Taiwan
DQ376639	Avian	H6	A/chicken/Taiwan/A37/02	2002	chicken	Domestic bird	Taiwan	Taiwan
DQ376641	Avian	H6	A/chicken/Taiwan/0208/02	2002	chicken	Domestic bird	Taiwan	Taiwan
DQ376642	Avian	H6	A/chicken/Taiwan/0408/02	2002	chicken	Domestic bird	Taiwan	Taiwan
DQ376636	Avian	H6	A/chicken/Taiwan/PF2/02	2002	chicken	Domestic bird	Taiwan	Taiwan
DQ376640	Avian	H6	A/chicken/Taiwan/0107/02	2002	chicken	Domestic bird	Taiwan	Taiwan
DQ376635	Avian	H6	A/chicken/Taiwan/PF1/02	2002	chicken	Domestic bird	Taiwan	Taiwan
AJ507204	Avian	H6	A/turkey/Germany/R26/02	2002	turkey	Domestic bird	Germany	Germany
AJ507205	Avian	H6	A/turkey/Germany/R14/02	2002	turkey	Domestic bird	Germany	Germany
AJ507203	Avian	H6	A/turkey/Germany/R04-5/02	2002	turkey	Domestic bird	Germany	Germany
CY060382	Avian	H6	A/mallard/Sweden/81/2002	2002	mallard	Wild bird	Sweden	Sweden
FJ872079	Avian	H6	A/chicken/CA/1963/2002	2002	chicken	Domestic bird	USA	California
FJ872078	Avian	H6	A/chicken/California/1255/2002	2002	chicken	Domestic bird	USA	California
GQ358535	Avian	H6	A/chicken/California/1255/2002	2002	chicken	Domestic bird	USA	California
CY144413	Avian	H6	A/ruddy-turnstone/Delaware/650625/2002	2002	ruddy turnstone	Wild bird	USA	Delaware
CY116633	Avian	H6	A/ruddy-turnstone/Delaware/892/2002	2002	ruddy turnstone	Wild bird	USA	Delaware
CY144421	Avian	H6	A/ruddy-turnstone/Delaware/650679/2002	2002	ruddy turnstone	Wild bird	USA	Delaware
DQ021668	Avian	H6	A/sanderling/DE/650680/02	2002	sanderling	Wild bird	USA	Delaware
DQ021673	Avian	H6	A/ruddy-turnstone/DE/650679/02	2002	ruddy turnstone	Wild bird	USA	Delaware
CY126546	Avian	H6	A/ruddy-turnstone/Delaware-Bay/190/2002	2002	ruddy turnstone	Wild bird	USA	Delaware Bay
CY127710	Avian	H6	A/shorebird/Delaware-Bay/184/2002	2002	shorebird	Wild bird	USA	Delaware Bay
CY144341	Avian	H6	A/ruddy-turnstone/New-Jersey/650677/2002	2002	ruddy turnstone	Wild bird	USA	New Jersey
DQ021667	Avian	H6	A/northern-pintail/TX/828189/02	2002	northern pintail	Wild bird	USA	Texas
GU051400	Avian	H6	A/northern-pintail/Texas/282/2002	2002	northern pintail	Wild bird	USA	Texas
DQ021666	Avian	H6	A/northern-pintail/TX/828197/02	2002	northern pintail	Wild bird	USA	Texas
CY139904	Avian	H6	A/northern-pintail/Texas/828190/2002	2002	northern pintail	Wild bird	USA	Texas
GU051393	Avian	H6	A/northern-pintail/Texas/184/2002	2002	northern pintail	Wild bird	USA	Texas
CY139896	Avian	H6	A/northern-pintail/Texas/828189/2002	2002	northern pintail	Wild bird	USA	Texas
AB586859	Avian	H6	A/pigeon/Hong-Kong/WF47/2003	2003	pigeon	Domestic bird	Hong Kong	Hong Kong
AB586867	Avian	H6	A/chukkar/Hong-Kong/SF126/2003	2003	chukkar	Domestic bird	Hong Kong	Hong Kong
AB586875	Avian	H6	A/chukkar/Hong-Kong/SF164/2003	2003	chukkar	Domestic bird	Hong Kong	Hong Kong
AB586883	Avian	H6	A/chukkar/Hong-Kong/CSW595/2003	2003	chukkar	Domestic bird	Hong Kong	Hong Kong
HM144532	Avian	H6	A/duck/Hunan/5613/2003	2003	duck	Domestic bird	China	Hunan
EU049922	Avian	H6	A/chukkar/Shantou/3809/2003	2003	chukkar	Domestic bird	China	Shantou
EU049923	Avian	H6	A/quail/Shantou/3958/2003	2003	quail	Domestic bird	China	Shantou
HM144474	Avian	H6	A/duck/Shantou/3274/2003	2003	duck	Domestic bird	China	Shantou
EU049921	Avian	H6	A/quail/Shantou/3692/2003	2003	quail	Domestic bird	China	Shantou
HM144553	Avian	H6	A/duck/Shantou/2954/2003	2003	duck	Domestic bird	China	Shantou
HM144470	Avian	H6	A/duck/Shantou/2195/2003	2003	duck	Domestic bird	China	Shantou
HM144477	Avian	H6	A/duck/Shantou/3654/2003	2003	duck	Domestic bird	China	Shantou
EU049920	Avian	H6	A/quail/Shantou/3212/2003	2003	quail	Domestic bird	China	Shantou
EU049919	Avian	H6	A/chukkar/Shantou/2888/2003	2003	chukkar	Domestic bird	China	Shantou
EU049915	Avian	H6	A/quail/Shantou/1052/2003	2003	quail	Domestic bird	China	Shantou
HM144463	Avian	H6	A/duck/Shantou/487/2003	2003	duck	Domestic bird	China	Shantou
HM144466	Avian	H6	A/wild-duck/Shantou/853/2003	2003	wild duck	Wild bird	China	Shantou
HM144473	Avian	H6	A/wild-duck/Shantou/3155/2003	2003	wild duck	Wild bird	China	Shantou
HM144475	Avian	H6	A/wild-duck/Shantou/3433/2003	2003	wild duck	Wild bird	China	Shantou
HM144472	Avian	H6	A/wild-duck/Shantou/2853/2003	2003	wild duck	Wild bird	China	Shantou
JF965173	Avian	H6	A/duck/Eastern-China/55/2003	2003	duck	Domestic bird	China	Eastern China
JF965176	Avian	H6	A/duck/Eastern-China/59/2003	2003	duck	Domestic bird	China	Eastern China
JF965175	Avian	H6	A/duck/Eastern-China/58/2003	2003	duck	Domestic bird	China	Eastern China
JF965174	Avian	H6	A/duck/Eastern-China/57/2003	2003	duck	Domestic bird	China	Eastern China
JF965177	Avian	H6	A/duck/Eastern-China/60/2003	2003	duck	Domestic bird	China	Eastern China
HM144389	Avian	H6	A/mallard/Jiangxi/6845/2003	2003	mallard	Wild bird	China	Jiangxi
HM144390	Avian	H6	A/mallard/Jiangxi/7787/2003	2003	mallard	Wild bird	China	Jiangxi
HM144388	Avian	H6	A/mallard/Jiangxi/227/2003	2003	mallard	Wild bird	China	Jiangxi
HM144478	Avian	H6	A/mallard/Jiangxi/7376/2003	2003	mallard	Wild bird	China	Jiangxi
AY862613	Avian	H6	A/duck/Korea/S17/03	2003	duck	Domestic bird	South Korea	Korea
DQ376644	Avian	H6	A/chicken/Taiwan/0706/03	2003	chicken	Domestic bird	Taiwan	Taiwan
DQ376646	Avian	H6	A/duck/Taiwan/A68/03	2003	duck	Domestic bird	Taiwan	Taiwan
DQ376645	Avian	H6	A/chicken/Taiwan/1203/03	2003	chicken	Domestic bird	Taiwan	Taiwan
AM048860	Avian	H6	A/turkey/France/03127/2003	2003	turkey	Domestic bird	France	France
AM048861	Avian	H6	A/duck/France/03136/2003	2003	duck	Domestic bird	France	France
AM048862	Avian	H6	A/turkey/France/03368/2003	2003	turkey	Domestic bird	France	France
CY060316	Avian	H6	A/mallard/Sweden/52/2003	2003	mallard	Wild bird	Sweden	Sweden
KF695223	Avian	H6	A/mallard/Sweden/54/2003	2003	mallard	Wild bird	Sweden	Sweden
CY186267	Avian	H6	A/mallard/Sweden/3463/2003	2003	mallard	Wild bird	Sweden	Sweden
CY004274	Avian	H6	A/mallard/Alberta/154/2003	2003	mallard	Wild bird	Canada	Alberta
CY144499	Avian	H6	A/ruddy-turnstone/Delaware/AI03-629/2003	2003	ruddy turnstone	Wild bird	USA	Delaware
CY144491	Avian	H6	A/ruddy-turnstone/New-Jersey/AI03-650/2003	2003	ruddy turnstone	Wild bird	USA	New Jersey
HM144533	Avian	H6	A/duck/Guangxi/1455/2004	2004	duck	Domestic bird	China	Guangxi
AY773907	Avian	H6	A/duck/Hainan/6/2004	2004	duck	Domestic bird	China	Hainan
HM144554	Avian	H6	A/duck/Hunan/3748/2004	2004	duck	Domestic bird	China	Hunan
EU049948	Avian	H6	A/chukkar/Shantou/3322/2004	2004	chukkar	Domestic bird	China	Shantou
EU049954	Avian	H6	A/partridge/Shantou/4650/2004	2004	partridge	Domestic bird	China	Shantou
EU049956	Avian	H6	A/quail/Shantou/5136/2004	2004	quail	Domestic bird	China	Shantou
EU049944	Avian	H6	A/quail/Shantou/2766/2004	2004	quail	Domestic bird	China	Shantou
EU049950	Avian	H6	A/chukkar/Shantou/3574/2004	2004	chukkar	Domestic bird	China	Shantou
EU049958	Avian	H6	A/guinea-fowl/Shantou/6042/2004	2004	guinea fowl	Domestic bird	China	Shantou
EU049941	Avian	H6	A/chukkar/Shantou/2478/2004	2004	chukkar	Domestic bird	China	Shantou
HM144481	Avian	H6	A/duck/Shantou/3667/2004	2004	duck	Domestic bird	China	Shantou
EU049955	Avian	H6	A/partridge/Shantou/5028/2004	2004	partridge	Domestic bird	China	Shantou
EU049952	Avian	H6	A/chukkar/Shantou/4536/2004	2004	chukkar	Domestic bird	China	Shantou
HM144482	Avian	H6	A/wild-duck/Shantou/4086/2004	2004	wild duck	Wild bird	China	Shantou
HM144486	Avian	H6	A/wild-duck/Shantou/7307/2004	2004	wild duck	Wild bird	China	Shantou
HM144488	Avian	H6	A/wild-duck/Shantou/7900/2004	2004	wild duck	Wild bird	China	Shantou
HM144484	Avian	H6	A/wild-duck/Shantou/5769/2004	2004	wild duck	Wild bird	China	Shantou
HM144539	Avian	H6	A/wild-duck/Shantou/192/2004	2004	wild duck	Wild bird	China	Shantou
JF965158	Avian	H6	A/duck/Eastern-China/29/2004	2004	duck	Domestic bird	China	Eastern China
HM144534	Avian	H6	A/mallard/Jiangxi/8341/2004	2004	mallard	Wild bird	China	Jiangxi
HM144489	Avian	H6	A/mallard/Jiangxi/8264/2004	2004	mallard	Wild bird	China	Jiangxi
HM144540	Avian	H6	A/mallard/Jiangxi/413/2004	2004	mallard	Wild bird	China	Jiangxi
HM144535	Avian	H6	A/mallard/Jiangxi/8346/2004	2004	mallard	Wild bird	China	Jiangxi
HM144555	Avian	H6	A/mallard/Jiangxi/6285/2004	2004	mallard	Wild bird	China	Jiangxi
DQ376650	Avian	H6	A/duck/Kingmen/E322/04	2004	duck	Domestic bird	Taiwan	Kingmen
DQ376651	Avian	H6	A/duck/Taiwan/WB459/04	2004	duck	Domestic bird	Taiwan	Taiwan
DQ376649	Avian	H6	A/chicken/Taiwan/ch1006/04	2004	chicken	Domestic bird	Taiwan	Taiwan
DQ376648	Avian	H6	A/chicken/Taiwan/0305/04	2004	chicken	Domestic bird	Taiwan	Taiwan
DQ376647	Avian	H6	A/chicken/Taiwan/0114/04	2004	chicken	Domestic bird	Taiwan	Taiwan
AM048867	Avian	H6	A/turkey/France/04239/2004	2004	turkey	Domestic bird	France	France
AM048863	Avian	H6	A/turkey/France/04002/2004	2004	turkey	Domestic bird	France	France
AM048865	Avian	H6	A/turkey/France/04076/2004	2004	turkey	Domestic bird	France	France
AM048866	Avian	H6	A/turkey/France/04125/2004	2004	turkey	Domestic bird	France	France
KR862428	Avian	H6	A/mallard/Netherlands/2/2004	2004	mallard	Wild bird	Netherlands	Netherlands
CY041362	Avian	H6	A/Eurasian-wigeon/Sweden/1/2004	2004	Eurasian wigeon	Wild bird	Sweden	Sweden
GQ358533	Avian	H6	A/chicken/California/6028/2004	2004	chicken	Domestic bird	USA	California
GQ358534	Avian	H6	A/chicken/California/7211/2004	2004	chicken	Domestic bird	USA	California
EU182273	Avian	H6	A/chicken/CA/S0403106/2004	2004	chicken	Domestic bird	USA	California
EU182265	Avian	H6	A/Japanese-quail/CA/K0401010/2004	2004	Japanese quail	Wild bird	USA	California
CY004282	Avian	H6	A/shorebird/DE/12/2004	2004	shorebird	Wild bird	USA	Delaware
CY127726	Avian	H6	A/shorebird/Delaware-Bay/13/2004	2004	shorebird	Wild bird	USA	Delaware Bay
CY127734	Avian	H6	A/shorebird/Delaware-Bay/65/2004	2004	shorebird	Wild bird	USA	Delaware Bay
HM144536	Avian	H6	A/duck/Guangxi/585/2005	2005	duck	Domestic bird	China	Guangxi
HM144510	Avian	H6	A/duck/Guangxi/141/2005	2005	duck	Domestic bird	China	Guangxi
HM144511	Avian	H6	A/duck/Guangxi/1598/2005	2005	duck	Domestic bird	China	Guangxi
HM144512	Avian	H6	A/duck/Guangxi/3459/2005	2005	duck	Domestic bird	China	Guangxi
HM144514	Avian	H6	A/duck/Hunan/908/2005	2005	duck	Domestic bird	China	Hunan
HM144515	Avian	H6	A/chicken/Hunan/989/2005	2005	chicken	Domestic bird	China	Hunan
HM144513	Avian	H6	A/duck/Hunan/491/2005	2005	duck	Domestic bird	China	Hunan
HM144392	Avian	H6	A/duck/Hunan/177/2005	2005	duck	Domestic bird	China	Hunan
HM144537	Avian	H6	A/duck/Hunan/748/2005	2005	duck	Domestic bird	China	Hunan
EU049971	Avian	H6	A/pheasant/Shantou/113/2005	2005	pheasant	Domestic bird	China	Shantou
HM144509	Avian	H6	A/duck/Shantou/22596/2005	2005	duck	Domestic bird	China	Shantou
HM144508	Avian	H6	A/duck/Shantou/17887/2005	2005	duck	Domestic bird	China	Shantou
HM144493	Avian	H6	A/duck/Shantou/2472/2005	2005	duck	Domestic bird	China	Shantou
EU049983	Avian	H6	A/guinea-fowl/Shantou/20773/2005	2005	guinea fowl	Domestic bird	China	Shantou
HM144496	Avian	H6	A/duck/Shantou/5480/2005	2005	duck	Domestic bird	China	Shantou
HM144497	Avian	H6	A/duck/Shantou/5808/2005	2005	duck	Domestic bird	China	Shantou
EU049978	Avian	H6	A/chukkar/Shantou/5275/2005	2005	chukkar	Domestic bird	China	Shantou
EU049975	Avian	H6	A/chukkar/Shantou/1530/2005	2005	chukkar	Domestic bird	China	Shantou
HM144503	Avian	H6	A/duck/Shantou/13468/2005	2005	duck	Domestic bird	China	Shantou
HM144491	Avian	H6	A/mallard/Shantou/198/2005	2005	mallard	Wild bird	China	Shantou
HM144490	Avian	H6	A/wild-duck/Shantou/180/2005	2005	wild duck	Wild bird	China	Shantou
HM144544	Avian	H6	A/mallard/Shantou/972/2005	2005	mallard	Wild bird	China	Shantou
HM144543	Avian	H6	A/wild-duck/Shantou/47/2005	2005	wild duck	Wild bird	China	Shantou
JF965160	Avian	H6	A/duck/Eastern-China/34/2005	2005	duck	Domestic bird	China	Eastern China
HM144523	Avian	H6	A/duck/Fujian/3937/2005	2005	duck	Domestic bird	China	Fujian
HM144519	Avian	H6	A/duck/Fujian/1695/2005	2005	duck	Domestic bird	China	Fujian
HM144548	Avian	H6	A/duck/Fujian/12035/2005	2005	duck	Domestic bird	China	Fujian
HM144524	Avian	H6	A/duck/Fujian/4125/2005	2005	duck	Domestic bird	China	Fujian
HM144521	Avian	H6	A/duck/Fujian/3193/2005	2005	duck	Domestic bird	China	Fujian
HM144528	Avian	H6	A/duck/Fujian/7033/2005	2005	duck	Domestic bird	China	Fujian
HM144522	Avian	H6	A/duck/Fujian/3701/2005	2005	duck	Domestic bird	China	Fujian
HM144530	Avian	H6	A/duck/Fujian/11339/2005	2005	duck	Domestic bird	China	Fujian
HM144529	Avian	H6	A/duck/Fujian/8719/2005	2005	duck	Domestic bird	China	Fujian
HM144527	Avian	H6	A/duck/Fujian/5643/2005	2005	duck	Domestic bird	China	Fujian
HM144547	Avian	H6	A/duck/Fujian/11661/2005	2005	duck	Domestic bird	China	Fujian
HM144518	Avian	H6	A/duck/Fujian/629/2005	2005	duck	Domestic bird	China	Fujian
HM144516	Avian	H6	A/mallard/Jiangxi/12147/2005	2005	mallard	Wild bird	China	Jiangxi
HM144395	Avian	H6	A/mallard/Jiangxi/13228/2005	2005	mallard	Wild bird	China	Jiangxi
HM144394	Avian	H6	A/mallard/Jiangxi/10668/2005	2005	mallard	Wild bird	China	Jiangxi
HM144393	Avian	H6	A/mallard/Jiangxi/10071/2005	2005	mallard	Wild bird	China	Jiangxi
HM144556	Avian	H6	A/mallard/Jiangxi/4408/2005	2005	mallard	Wild bird	China	Jiangxi
CY098532	Avian	H6	A/aquatic-bird/Korea/W69/2005	2005	aquatic bird	Wild bird	South Korea	Korea
DQ376653	Avian	H6	A/chicken/Taiwan/A342/05	2005	chicken	Domestic bird	Taiwan	Taiwan
DQ376652	Avian	H6	A/chicken/Taiwan/0204/05	2005	chicken	Domestic bird	Taiwan	Taiwan
AM489441	Avian	H6	A/duck/France/05057a/2005	2005	duck	Domestic bird	France	France
KR862430	Avian	H6	A/common-teal/Netherlands/4/2005	2005	common teal	Wild bird	Netherlands	Netherlands
KR862435	Avian	H6	A/white-fronted-goose/Netherlands/5/2005	2005	white~fronted goose	Wild bird	Netherlands	Netherlands
KR862433	Avian	H6	A/white-fronted-goose/Netherlands/1/2005	2005	white~fronted goose	Wild bird	Netherlands	Netherlands
KR862432	Avian	H6	A/Eurasian-wigeon/Netherlands/6/2005	2005	Eurasian wigeon	Wild bird	Netherlands	Netherlands
CY041378	Avian	H6	A/black-headed-gull/Netherlands/1/2005	2005	black~headed gull	Wild bird	Netherlands	Netherlands
KR862429	Avian	H6	A/mallard/Netherlands/13/2005	2005	mallard	Wild bird	Netherlands	Netherlands
CY041370	Avian	H6	A/common-teal/Netherlands/2/2005	2005	common teal	Wild bird	Netherlands	Netherlands
DQ822190	Avian	H6	A/Bewick's-swan/Netherlands/1/2005	2005	Bewick's swan	Wild bird	Netherlands	Netherlands
DQ822198	Avian	H6	A/Bewick's-swan/Netherlands/2/2005	2005	Bewick's swan	Wild bird	Netherlands	Netherlands
CY041386	Avian	H6	A/barnacle-goose/Netherlands/1/2005	2005	barnacle goose	Wild bird	Netherlands	Netherlands
FM179757	Avian	H6	A/teal/Norway/10_476/2005	2005	teal	Wild bird	Norway	Norway
CY043824	Avian	H6	A/mallard/Sweden/30/2005	2005	mallard	Wild bird	Sweden	Sweden
EF655836	Avian	H6	A/dunlin/Barrow/65/2005	2005	dunlin	Wild bird	USA	Barrow
CY043808	Avian	H6	A/ring-necked-duck/California/K90/2005	2005	ring~necked duck	Wild bird	USA	California
CY075933	Avian	H6	A/mallard/California/19524-001/2005	2005	mallard	Wild bird	USA	California
CY045343	Avian	H6	A/northern-shoveler/California/K138/2005	2005	northern shoveler	Wild bird	USA	California
CY017789	Avian	H6	A/snow-goose/Maryland/410/2005	2005	snow goose	Wild bird	USA	Maryland
CY024794	Avian	H6	A/mallard/Maryland/1983/2005	2005	mallard	Wild bird	USA	Maryland
CY018909	Avian	H6	A/snow-goose/Maryland/353/2005	2005	snow goose	Wild bird	USA	Maryland
CY021477	Avian	H6	A/mallard/Maryland/2022/2005	2005	mallard	Wild bird	USA	Maryland
CY095354	Avian	H6	A/green-winged-teal/Nova-Scotia/14917/2005	2005	green~winged teal	Wild bird	Canada	Nova Scotia
CY021861	Avian	H6	A/blue-winged-teal/Ohio/1387/2005	2005	blue~winged teal	Wild bird	USA	Ohio
CY081380	Avian	H6	A/blue-winged-teal/Ohio/1386/2005	2005	blue~winged teal	Wild bird	USA	Ohio
CY095315	Avian	H6	A/mallard/Ontario/15914/2005	2005	mallard	Wild bird	Canada	Ontario
CY095323	Avian	H6	A/mallard/Ontario/15915/2005	2005	mallard	Wild bird	Canada	Ontario
JQ711490	Avian	H6	A/duck/Suphanburi/AI157/2005	2005	duck	Domestic bird	Thailand	Suphanburi
CY109274	Avian	H6	A/duck/Guangxi/3574/2006	2006	duck	Domestic bird	China	Guangxi
CY109250	Avian	H6	A/duck/Guangxi/2140/2006	2006	duck	Domestic bird	China	Guangxi
CY109242	Avian	H6	A/duck/Guangxi/1248/2006	2006	duck	Domestic bird	China	Guangxi
CY109258	Avian	H6	A/duck/Guangxi/2736/2006	2006	duck	Domestic bird	China	Guangxi
CY109234	Avian	H6	A/duck/Guangxi/1157/2006	2006	duck	Domestic bird	China	Guangxi
CY109226	Avian	H6	A/duck/Guangxi/1074/2006	2006	duck	Domestic bird	China	Guangxi
CY109266	Avian	H6	A/duck/Guangxi/3333/2006	2006	duck	Domestic bird	China	Guangxi
CY109314	Avian	H6	A/duck/Hunan/2110/2006	2006	duck	Domestic bird	China	Hunan
CY109322	Avian	H6	A/duck/Hunan/4056/2006	2006	duck	Domestic bird	China	Hunan
EU094473	Avian	H6	A/mallard/SanJiang/113/2006	2006	mallard	Wild bird	China	SanJiang
CY109418	Avian	H6	A/duck/Shantou/15808/2006	2006	duck	Domestic bird	China	Shantou
CY110162	Avian	H6	A/duck/Shantou/2785/2006	2006	duck	Domestic bird	China	Shantou
CY110037	Avian	H6	A/duck/Shantou/18342/2006	2006	duck	Domestic bird	China	Shantou
CY110387	Avian	H6	A/duck/Shantou/15231/2006	2006	duck	Domestic bird	China	Shantou
CY110365	Avian	H6	A/duck/Shantou/14531/2006	2006	duck	Domestic bird	China	Shantou
CY109983	Avian	H6	A/duck/Shantou/11034/2006	2006	duck	Domestic bird	China	Shantou
CY110342	Avian	H6	A/duck/Shantou/10124/2006	2006	duck	Domestic bird	China	Shantou
CY109939	Avian	H6	A/duck/Shantou/1521/2006	2006	duck	Domestic bird	China	Shantou
CY109971	Avian	H6	A/duck/Shantou/9220/2006	2006	duck	Domestic bird	China	Shantou
CY109450	Avian	H6	A/duck/Shantou/14841/2006	2006	duck	Domestic bird	China	Shantou
CY109378	Avian	H6	A/mallard-duck/Shantou/2459/2006	2006	mallard duck	Wild bird	China	Shantou
CY109370	Avian	H6	A/wild-duck/Shantou/2441/2006	2006	wild duck	Wild bird	China	Shantou
CY109434	Avian	H6	A/wild-duck/Shantou/9466/2006	2006	wild duck	Wild bird	China	Shantou
CY109506	Avian	H6	A/duck/Fujian/1878/2006	2006	duck	Domestic bird	China	Fujian
CY109530	Avian	H6	A/duck/Fujian/3796/2006	2006	duck	Domestic bird	China	Fujian
CY110071	Avian	H6	A/duck/Fujian/6908/2006	2006	duck	Domestic bird	China	Fujian
CY110053	Avian	H6	A/duck/Fujian/1348/2006	2006	duck	Domestic bird	China	Fujian
CY110087	Avian	H6	A/duck/Fujian/10706/2006	2006	duck	Domestic bird	China	Fujian
CY109498	Avian	H6	A/duck/Fujian/1651/2006	2006	duck	Domestic bird	China	Fujian
CY110055	Avian	H6	A/duck/Fujian/1904/2006	2006	duck	Domestic bird	China	Fujian
CY110630	Avian	H6	A/duck/Fujian/6955/2006	2006	duck	Domestic bird	China	Fujian
CY110067	Avian	H6	A/duck/Fujian/6222/2006	2006	duck	Domestic bird	China	Fujian
CY110057	Avian	H6	A/duck/Fujian/2292/2006	2006	duck	Domestic bird	China	Fujian
EF634340	Avian	H6	A/mallard/Hei-Longjiang/131/2006	2006	mallard	Wild bird	China	Hei Longjiang
CY109931	Avian	H6	A/duck/Jiangxi/5714/2006	2006	duck	Domestic bird	China	Jiangxi
CY109330	Avian	H6	A/duck/Jiangxi/5748/2006	2006	duck	Domestic bird	China	Jiangxi
CY109338	Avian	H6	A/wild-duck/Jiangxi/8462/2006	2006	wild duck	Wild bird	China	Jiangxi
CY109306	Avian	H6	A/duck/Guizhou/2773/2006	2006	duck	Domestic bird	China	Guizhou
CY109298	Avian	H6	A/duck/Guizhou/1426/2006	2006	duck	Domestic bird	China	Guizhou
CY109290	Avian	H6	A/duck/Guizhou/1084/2006	2006	duck	Domestic bird	China	Guizhou
CY109282	Avian	H6	A/duck/Guizhou/888/2006	2006	duck	Domestic bird	China	Guizhou
CY109921	Avian	H6	A/duck/Guizhou/879/2006	2006	duck	Domestic bird	China	Guizhou
CY109346	Avian	H6	A/duck/Yunnan/3136/2006	2006	duck	Domestic bird	China	Yunnan
AB669136	Avian	H6	A/duck/Tsukuba/561/2006	2006	Mallard	Wild bird	Japan	Tsukuba
KR862436	Avian	H6	A/mallard/Netherlands/78/2006	2006	mallard	Wild bird	Netherlands	Netherlands
KR862438	Avian	H6	A/mallard/Netherlands/40/2006	2006	mallard	Wild bird	Netherlands	Netherlands
KR862431	Avian	H6	A/white-fronted-goose/Netherlands/1/2006	2006	white~fronted goose	Wild bird	Netherlands	Netherlands
KR862437	Avian	H6	A/Eurasian-wigeon/Netherlands/1/2006	2006	Eurasian wigeon	Wild bird	Netherlands	Netherlands
KR862434	Avian	H6	A/white-fronted-goose/Netherlands/3/2006	2006	white~fronted goose	Wild bird	Netherlands	Netherlands
CY041394	Avian	H6	A/mallard/Netherlands/71/2006	2006	mallard	Wild bird	Netherlands	Netherlands
AM706355	Avian	H6	A/duck/Spain/543/2006	2006	Mallard	Wild bird	Spain	Spain
AM706353	Avian	H6	A/duck/Spain/539/2006	2006	Mallard	Wild bird	Spain	Spain
CY164804	Avian	H6	A/mallard/Sweden/51984/2006	2006	mallard	Wild bird	Sweden	Sweden
CY164993	Avian	H6	A/mallard/Sweden/52593/2006	2006	mallard	Wild bird	Sweden	Sweden
EU557517	Avian	H6	A/northern-pintail/Alaska/44202-143/2006	2006	northern pintail	Wild bird	USA	Alaska
EU557520	Avian	H6	A/northern-pintail/Alaska/44204-158/2006	2006	northern pintail	Wild bird	USA	Alaska
HM060001	Avian	H6	A/glaucous-gull/Alaska/44198-119/2006	2006	glaucous gull	Wild bird	USA	Alaska
EU557519	Avian	H6	A/northern-pintail/Alaska/44203-078/2006	2006	northern pintail	Wild bird	USA	Alaska
EU557518	Avian	H6	A/northern-pintail/Alaska/44203-023/2006	2006	northern pintail	Wild bird	USA	Alaska
FJ520099	Avian	H6	A/northern-pintail/California/44241-747/2006	2006	northern pintail	Wild bird	USA	California
FJ520080	Avian	H6	A/northern-pintail/California/44242-732/2006	2006	northern pintail	Wild bird	USA	California
CY077126	Avian	H6	A/ruddy-turnstone/Delaware/293/2006	2006	ruddy turnstone	Wild bird	USA	Delaware
CY041282	Avian	H6	A/shorebird/Delaware/133/2006	2006	shorebird	Wild bird	USA	Delaware
CY047019	Avian	H6	A/ruddy-turnstone/Delaware/291/2006	2006	ruddy turnstone	Wild bird	USA	Delaware
CY077118	Avian	H6	A/shorebird/Delaware-Bay/255/2006	2006	shorebird	Wild bird	USA	Delaware Bay
CY081404	Avian	H6	A/mallard/Maryland/504/2006	2006	mallard	Wild bird	USA	Maryland
CY190027	Avian	H6	A/American-green-winged-teal/Maryland/06MD700/2006	2006	American green~winged teal	Wild bird	USA	Maryland
CY190307	Avian	H6	A/mallard/Maryland/06OS196/2006	2006	mallard	Wild bird	USA	Maryland
CY042219	Avian	H6	A/blue-winged-teal/Minnesota/Sg-00225/2006	2006	blue~winged teal	Wild bird	USA	Minnesota
CY042234	Avian	H6	A/green-winged-teal/Minnesota/Sg-00228/2006	2006	green~winged teal	Wild bird	USA	Minnesota
CY096613	Avian	H6	A/mallard/Missouri/303/2006	2006	mallard	Wild bird	USA	Missouri
CY144667	Avian	H6	A/ruddy-turnstone/New-Jersey/AI06-582/2006	2006	ruddy turnstone	Wild bird	USA	New Jersey
CY095616	Avian	H6	A/blue-winged-teal/Ohio/1918/2006	2006	blue~winged teal	Wild bird	USA	Ohio
CY095624	Avian	H6	A/mallard/Ohio/1491/2006	2006	mallard	Wild bird	USA	Ohio
CY076245	Avian	H6	A/northern-shoveler/Washington/44249-603/2006	2006	northern shoveler	Wild bird	USA	Washington
CY109626	Avian	H6	A/duck/Guangxi/2281/2007	2007	duck	Domestic bird	China	Guangxi
CY109618	Avian	H6	A/duck/Guangxi/1533/2007	2007	duck	Domestic bird	China	Guangxi
CY109919	Avian	H6	A/duck/Guangxi/908/2007	2007	duck	Domestic bird	China	Guangxi
CY109602	Avian	H6	A/duck/Guangxi/890/2007	2007	duck	Domestic bird	China	Guangxi
CY109610	Avian	H6	A/duck/Guangxi/1330/2007	2007	duck	Domestic bird	China	Guangxi
CY109682	Avian	H6	A/duck/Hunan/1590/2007	2007	duck	Domestic bird	China	Hunan
CY109929	Avian	H6	A/duck/Hunan/1668/2007	2007	duck	Domestic bird	China	Hunan
KJ021048	Avian	H6	A/mallard/San-Jiang/275/2007	2007	mallard	Wild bird	China	San Jiang
CY109770	Avian	H6	A/duck/Shantou/2962/2007	2007	duck	Domestic bird	China	Shantou
CY109746	Avian	H6	A/duck/Shantou/1080/2007	2007	duck	Domestic bird	China	Shantou
CY109754	Avian	H6	A/duck/Shantou/1240/2007	2007	duck	Domestic bird	China	Shantou
CY109730	Avian	H6	A/duck/Shantou/358/2007	2007	duck	Domestic bird	China	Shantou
CY109722	Avian	H6	A/duck/Shantou/168/2007	2007	duck	Domestic bird	China	Shantou
CY109738	Avian	H6	A/duck/Shantou/494/2007	2007	duck	Domestic bird	China	Shantou
CY109762	Avian	H6	A/duck/Shantou/1984/2007	2007	duck	Domestic bird	China	Shantou
JF965139	Avian	H6	A/chicken/Eastern-China/42/2007	2007	chicken	Domestic bird	China	Eastern China
JF965161	Avian	H6	A/duck/Eastern-China/38/2007	2007	duck	Domestic bird	China	Eastern China
JF965163	Avian	H6	A/duck/Eastern-China/40/2007	2007	duck	Domestic bird	China	Eastern China
JF965162	Avian	H6	A/duck/Eastern-China/39/2007	2007	duck	Domestic bird	China	Eastern China
CY109842	Avian	H6	A/duck/Fujian/4020/2007	2007	duck	Domestic bird	China	Fujian
CY109818	Avian	H6	A/duck/Fujian/2060/2007	2007	duck	Domestic bird	China	Fujian
CY109802	Avian	H6	A/duck/Fujian/1804/2007	2007	duck	Domestic bird	China	Fujian
CY110567	Avian	H6	A/duck/Fujian/7608/2007	2007	duck	Domestic bird	China	Fujian
CY110097	Avian	H6	A/duck/Fujian/576/2007	2007	duck	Domestic bird	China	Fujian
CY110119	Avian	H6	A/duck/Fujian/2818/2007	2007	duck	Domestic bird	China	Fujian
CY110135	Avian	H6	A/duck/Fujian/4509/2007	2007	duck	Domestic bird	China	Fujian
CY110141	Avian	H6	A/duck/Fujian/5637/2007	2007	duck	Domestic bird	China	Fujian
CY110095	Avian	H6	A/duck/Fujian/437/2007	2007	duck	Domestic bird	China	Fujian
CY109882	Avian	H6	A/duck/Fujian/6598/2007	2007	duck	Domestic bird	China	Fujian
CY109933	Avian	H6	A/duck/Jiangxi/7510/2007	2007	duck	Domestic bird	China	Jiangxi
CY110585	Avian	H6	A/duck/Jiangxi/7343/2007	2007	duck	Domestic bird	China	Jiangxi
CY109690	Avian	H6	A/duck/Jiangxi/4981/2007	2007	duck	Domestic bird	China	Jiangxi
CY109698	Avian	H6	A/duck/Jiangxi/5178/2007	2007	duck	Domestic bird	China	Jiangxi
CY109706	Avian	H6	A/duck/Jiangxi/7348/2007	2007	duck	Domestic bird	China	Jiangxi
CY109927	Avian	H6	A/duck/Guizhou/5332/2007	2007	duck	Domestic bird	China	Guizhou
CY110475	Avian	H6	A/duck/Guizhou/1128/2007	2007	duck	Domestic bird	China	Guizhou
CY109674	Avian	H6	A/duck/Guizhou/5482/2007	2007	duck	Domestic bird	China	Guizhou
CY109923	Avian	H6	A/duck/Guizhou/1095/2007	2007	duck	Domestic bird	China	Guizhou
CY109642	Avian	H6	A/duck/Guizhou/1088/2007	2007	duck	Domestic bird	China	Guizhou
CY109925	Avian	H6	A/duck/Guizhou/1102/2007	2007	duck	Domestic bird	China	Guizhou
CY109650	Avian	H6	A/duck/Guizhou/1560/2007	2007	duck	Domestic bird	China	Guizhou
CY109666	Avian	H6	A/duck/Guizhou/5302/2007	2007	duck	Domestic bird	China	Guizhou
CY109658	Avian	H6	A/duck/Guizhou/2492/2007	2007	duck	Domestic bird	China	Guizhou
CY109634	Avian	H6	A/duck/Guizhou/1073/2007	2007	duck	Domestic bird	China	Guizhou
CY109714	Avian	H6	A/duck/Yunnan/1330/2007	2007	duck	Domestic bird	China	Yunnan
GU122031	Avian	H6	A/pekin-duck/Korea/LBM399/2007	2007	pekin duck	Domestic bird	South Korea	Korea
GU122032	Avian	H6	A/mallard-duck/Korea/LBM1674/2007	2007	mallard duck	Wild bird	South Korea	Korea
JF789626	Avian	H6	A/mallard/Czech-Republic/14924-1/2007	2007	mallard	Wild bird	Czech Republic	Czech Republic
KF183620	Avian	H6	A/mallard/Finland/13792/2007	2007	mallard	Wild bird	Finland	Finland
KF183618	Avian	H6	A/mallard/Finland/13742/2007	2007	mallard	Wild bird	Finland	Finland
CY041402	Avian	H6	A/mallard/Netherlands/11/2007	2007	mallard	Wild bird	Netherlands	Netherlands
KR862456	Avian	H6	A/white-fronted-goose/Netherlands/2/2007	2007	white~fronted goose	Wild bird	Netherlands	Netherlands
KR862454	Avian	H6	A/mallard/Netherlands/13/2007	2007	mallard	Wild bird	Netherlands	Netherlands
KR862439	Avian	H6	A/white-fronted-goose/Netherlands/3/2007	2007	white~fronted goose	Wild bird	Netherlands	Netherlands
JF323763	Avian	H6	A/Steller's-eider/Alaska/44354-187/2007	2007	Steller's eider	Wild bird	USA	Alaska
GU168302	Avian	H6	A/northern-pintail/Alaska/44340-010/2007	2007	northern pintail	Wild bird	USA	Alaska
CY033396	Avian	H6	A/American-wigeon/California/HKWF353/2007	2007	American wigeon	Wild bird	USA	California
CY033404	Avian	H6	A/ring-necked-duck/California/HKWF402/2007	2007	ring necked duck	Wild bird	USA	California
FJ520106	Avian	H6	A/northern-pintail/California/44355-464/2007	2007	northern pintail	Wild bird	USA	California
CY035849	Avian	H6	A/northern-pintail/California/HKWF151/2007	2007	northern pintail	Wild bird	USA	California
CY032884	Avian	H6	A/northern-shoveler/California/HKWF115/2007	2007	northern shoveler	Wild bird	USA	California
CY076669	Avian	H6	A/greater-white-fronted-goose/California/44358-112/2007	2007	greater white~fronted goose	Wild bird	USA	California
CY032900	Avian	H6	A/American-wigeon/California/HKWF295/2007	2007	American wigeon	Wild bird	USA	California
CY032696	Avian	H6	A/northern-shoveler/California/HKWF268/2007	2007	northern shoveler	Wild bird	USA	California
CY033428	Avian	H6	A/ring-necked-duck/California/HKWF515/2007	2007	ring necked duck	Wild bird	USA	California
CY093854	Avian	H6	A/American-wigeon/California/HKWF296C/2007	2007	American wigeon	Wild bird	USA	California
CY127783	Avian	H6	A/ruddy-turnstone/Delaware-Bay/136/2007	2007	ruddy turnstone	Wild bird	USA	Delaware Bay
CY127791	Avian	H6	A/ruddy-turnstone/Delaware-Bay/173/2007	2007	ruddy turnstone	Wild bird	USA	Delaware Bay
CY127774	Avian	H6	A/ruddy-turnstone/Delaware-Bay/118/2007	2007	ruddy turnstone	Wild bird	USA	Delaware Bay
CY190587	Avian	H6	A/American-black-duck/Maryland/07OS2482/2007	2007	American black duck	Wild bird	USA	Maryland
CY035402	Avian	H6	A/mallard/Minnesota/Sg-00220/2007	2007	mallard	Wild bird	USA	Minnesota
CY034669	Avian	H6	A/mallard/Minnesota/Sg-00105/2007	2007	mallard	Wild bird	USA	Minnesota
CY034667	Avian	H6	A/mallard/Minnesota/Sg-00104/2007	2007	mallard	Wild bird	USA	Minnesota
CY078114	Avian	H6	A/mallard/Minnesota/Sg-00167/2007	2007	mallard	Wild bird	USA	Minnesota
CY042182	Avian	H6	A/green-winged-teal/Minnesota/Sg-00199/2007	2007	green~winged teal	Wild bird	USA	Minnesota
CY078345	Avian	H6	A/green-winged-teal/Minnesota/Sg-00222/2007	2007	green~winged teal	Wild bird	USA	Minnesota
CY034673	Avian	H6	A/mallard-duck/Minnesota/Sg-00107/2007	2007	mallard duck	Wild bird	USA	Minnesota
CY035338	Avian	H6	A/Northern-pintail/Minnesota/Sg-00196/2007	2007	Northern pintail	Wild bird	USA	Minnesota
CY078249	Avian	H6	A/mallard/Minnesota/Sg-00223/2007	2007	mallard	Wild bird	USA	Minnesota
CY035387	Avian	H6	A/mallard/Minnesota/Sg-00214/2007	2007	mallard	Wild bird	USA	Minnesota
CY144755	Avian	H6	A/ruddy-turnstone/New-Jersey/AI07-296/2007	2007	ruddy turnstone	Wild bird	USA	New Jersey
CY076621	Avian	H6	A/mallard/Washington/44338-112/2007	2007	mallard	Wild bird	USA	Washington
CY076565	Avian	H6	A/mallard/Washington/44338-034/2007	2007	mallard	Wild bird	USA	Washington
CY076549	Avian	H6	A/mallard/Washington/44338-019/2007	2007	mallard	Wild bird	USA	Washington
CY076629	Avian	H6	A/mallard/Washington/44338-120/2007	2007	mallard	Wild bird	USA	Washington
CY076557	Avian	H6	A/mallard/Washington/44338-029/2007	2007	mallard	Wild bird	USA	Washington
CY076485	Avian	H6	A/mallard/Washington/44338-009/2007	2007	mallard	Wild bird	USA	Washington
AB593439	Avian	H6	A/Muscovy-duck/Vietnam/G33/2007	2007	Muscovy duck	Wild bird	Vietnam	Vietnam
KJ200813	Avian	H6	A/duck/Guangdong/S4192/2008	2008	duck	Domestic bird	China	Guangdong
KJ200861	Avian	H6	A/duck/Hubei/S4170/2008	2008	duck	Domestic bird	China	Hubei
JF965165	Avian	H6	A/duck/Eastern-China/46/2008	2008	duck	Domestic bird	China	Eastern China
JF965144	Avian	H6	A/duck/Eastern-China/1/2008	2008	duck	Domestic bird	China	Eastern China
JF965145	Avian	H6	A/duck/Eastern-China/2/2008	2008	duck	Domestic bird	China	Eastern China
JF965166	Avian	H6	A/duck/Eastern-China/47/2008	2008	duck	Domestic bird	China	Eastern China
KJ200717	Avian	H6	A/duck/Fujian/S4081/2008	2008	duck	Domestic bird	China	Fujian
HM050392	Avian	H6	A/Muscovy-duck/Fujian/FZ01/2008	2008	Muscovy duck	Wild bird	China	Fujian
KP287709	Avian	H6	A/duck/Jiangxi/5945/2008	2008	duck	Domestic bird	China	Jiangxi
KP287694	Avian	H6	A/duck/Jiangxi/5916/2008	2008	duck	Domestic bird	China	Jiangxi
GU220599	Avian	H6	A/duck/Yangzhou/013/2008	2008	duck	Domestic bird	China	Yangzhou
GQ414861	Avian	H6	A/duck/Korea/112-25/2008	2008	duck	Domestic bird	South Korea	Korea
GQ414857	Avian	H6	A/duck/Korea/276-7/2008	2008	duck	Domestic bird	South Korea	Korea
GQ414858	Avian	H6	A/duck/Korea/334-15/2008	2008	duck	Domestic bird	South Korea	Korea
GQ414860	Avian	H6	A/duck/Korea/A39/2008	2008	duck	Domestic bird	South Korea	Korea
GQ414862	Avian	H6	A/duck/Korea/412-4/2008	2008	duck	Domestic bird	South Korea	Korea
GQ414863	Avian	H6	A/duck/Korea/460-5/2008	2008	duck	Domestic bird	South Korea	Korea
GQ414870	Avian	H6	A/spot-billed-duck/Korea/537/2008	2008	spot-billed duck	Wild bird	South Korea	Korea
GQ414874	Avian	H6	A/spot-billed-duck/Korea/625/2008	2008	spot-billed duck	Wild bird	South Korea	Korea
GQ414864	Avian	H6	A/mallard/Korea/L08-8/2008	2008	mallard	Wild bird	South Korea	Korea
GQ414868	Avian	H6	A/spot-billed-duck/Korea/528/2008	2008	spot-billed duck	Wild bird	South Korea	Korea
GQ414859	Avian	H6	A/duck/Korea/522-79/2008	2008	duck	Wild bird	South Korea	Korea
GQ414867	Avian	H6	A/spot-billed-duck/Korea/619/2008	2008	spot-billed duck	Wild bird	South Korea	Korea
GQ414873	Avian	H6	A/spot-billed-duck/Korea/546/2008	2008	spot-billed duck	Wild bird	South Korea	Korea
GQ414865	Avian	H6	A/spot-billed-duck/Korea/534/2008	2008	spot-billed duck	Wild bird	South Korea	Korea
GQ414871	Avian	H6	A/spot-billed-duck/Korea/540/2008	2008	spot-billed duck	Wild bird	South Korea	Korea
GQ414866	Avian	H6	A/spot-billed-duck/Korea/527/2008	2008	spot-billed duck	Wild bird	South Korea	Korea
KR862461	Avian	H6	A/Eurasian-wigeon/Netherlands/1/2008	2008	Eurasian wigeon	Wild bird	Netherlands	Netherlands
KR862440	Avian	H6	A/mallard/Netherlands/5/2008	2008	mallard	Wild bird	Netherlands	Netherlands
KR862460	Avian	H6	A/mallard/Netherlands/31/2008	2008	mallard	Wild bird	Netherlands	Netherlands
KR862455	Avian	H6	A/white-fronted-goose/Netherlands/2/2008	2008	white~fronted goose	Wild bird	Netherlands	Netherlands
KR862459	Avian	H6	A/mallard/Netherlands/42/2008	2008	mallard	Wild bird	Netherlands	Netherlands
KR862462	Avian	H6	A/common-teal/Netherlands/3/2008	2008	common teal	Wild bird	Netherlands	Netherlands
KR862458	Avian	H6	A/mallard/Netherlands/76/2008	2008	mallard	Wild bird	Netherlands	Netherlands
KR862457	Avian	H6	A/mallard/Netherlands/8/2008	2008	mallard	Wild bird	Netherlands	Netherlands
CY094493	Avian	H6	A/greater-white-fronted-goose/California/6365/2008	2008	greater white~fronted goose	Wild bird	USA	California
CY094085	Avian	H6	A/mallard/California/6404/2008	2008	mallard	Wild bird	USA	California
CY093591	Avian	H6	A/mallard/California/6469/2008	2008	mallard	Wild bird	USA	California
CY093957	Avian	H6	A/greater-white-fronted-goose/California/6461/2008	2008	greater white~fronted goose	Wild bird	USA	California
CY093989	Avian	H6	A/northern-pintail/California/6763/2008	2008	northern pintail	Wild bird	USA	California
CY093734	Avian	H6	A/northern-shoveler/California/8673/2008	2008	northern shoveler	Wild bird	USA	California
CY093631	Avian	H6	A/mallard/California/8457/2008	2008	mallard	Wild bird	USA	California
CY094469	Avian	H6	A/gadwall/California/8203/2008	2008	gadwall	Wild bird	USA	California
CY093846	Avian	H6	A/American-wigeon/California/8763/2008	2008	American wigeon	Wild bird	USA	California
CY093830	Avian	H6	A/American-wigeon/California/8547/2008	2008	American wigeon	Wild bird	USA	California
CY127815	Avian	H6	A/shorebird/Delaware-Bay/375/2008	2008	shorebird	Wild bird	USA	Delaware Bay
CY127831	Avian	H6	A/shorebird/Delaware-Bay/604/2008	2008	shorebird	Wild bird	USA	Delaware Bay
CY127807	Avian	H6	A/shorebird/Delaware-Bay/340/2008	2008	shorebird	Wild bird	USA	Delaware Bay
CY127823	Avian	H6	A/shorebird/Delaware-Bay/483/2008	2008	shorebird	Wild bird	USA	Delaware Bay
CY140543	Avian	H6	A/American-wigeon/Louisiana/Sg-01032/2008	2008	American wigeon	Wild bird	USA	Louisiana
CY140591	Avian	H6	A/mallard/Minnesota/Sg-01042/2008	2008	mallard	Wild bird	USA	Minnesota
CY043067	Avian	H6	A/mallard/Minnesota/Sg-00803/2008	2008	mallard	Wild bird	USA	Minnesota
CY140599	Avian	H6	A/mallard/Minnesota/Sg-01047/2008	2008	mallard	Wild bird	USA	Minnesota
CY043045	Avian	H6	A/mallard/Minnesota/Sg-00771/2008	2008	mallard	Wild bird	USA	Minnesota
CY042395	Avian	H6	A/mallard/Minnesota/Sg-00464/2008	2008	mallard	Wild bird	USA	Minnesota
CY043049	Avian	H6	A/mallard/Minnesota/Sg-00777/2008	2008	mallard	Wild bird	USA	Minnesota
CY042332	Avian	H6	A/mallard/Minnesota/Sg-00448/2008	2008	mallard	Wild bird	USA	Minnesota
CY043050	Avian	H6	A/mallard/Minnesota/Sg-00778/2008	2008	mallard	Wild bird	USA	Minnesota
CY043042	Avian	H6	A/mallard/Minnesota/Sg-00768/2008	2008	mallard	Wild bird	USA	Minnesota
CY140180	Avian	H6	A/mallard/Minnesota/Sg-00768/2008	2008	mallard	Wild bird	USA	Minnesota
CY038211	Avian	H6	A/ruddy-turnstone/New-Jersey/Sg-00551/2008	2008	ruddy turnstone	Wild bird	USA	New Jersey
CY144973	Avian	H6	A/ruddy-turnstone/New-Jersey/Sg-00482/2008	2008	ruddy turnstone	Wild bird	USA	New Jersey
CY042425	Avian	H6	A/ruddy-turnstone/New-Jersey/Sg-00482/2008	2008	ruddy turnstone	Wild bird	USA	New Jersey
CY042410	Avian	H6	A/ruddy-turnstone/New-Jersey/Sg-00471/2008	2008	ruddy turnstone	Wild bird	USA	New Jersey
CY145501	Avian	H6	A/ruddy-turnstone/New-Jersey/Sg-00471/2008	2008	ruddy turnstone	Wild bird	USA	New Jersey
CY145663	Avian	H6	A/ruddy-turnstone/New-Jersey/Sg-00551/2008	2008	ruddy turnstone	Wild bird	USA	New Jersey
KF636135	Avian	H6	A/Anas-discors/New-Mexico/A00629390/2008	2008	Anas discors	Wild bird	USA	New Mexico
KF569944	Avian	H6	A/Anas-discors/New-Mexico/A00706363/2008	2008	Anas discors	Wild bird	USA	New Mexico
CY140136	Avian	H6	A/mallard/North-Dakota/Sg-00737/2008	2008	mallard	Wild bird	USA	North Dakota
CY042356	Avian	H6	A/northern-pintail/South-Dakota/Sg-00454/2008	2008	northern pintail	Wild bird	USA	South Dakota
CY042360	Avian	H6	A/northern-pintail/South-Dakota/Sg-00455/2008	2008	northern pintail	Wild bird	USA	South Dakota
CY042364	Avian	H6	A/northern-pintail/South-Dakota/Sg-00456/2008	2008	northern pintail	Wild bird	USA	South Dakota
CY079436	Avian	H6	A/gadwall/Wisconsin/08OS2296/2008	2008	gadwall	Wild bird	USA	Wisconsin
KJ200933	Avian	H6	A/goose/Guangdong/S4362/2009	2009	goose	Domestic bird	China	Guangdong
KJ200757	Avian	H6	A/duck/Guangdong/S1663/2009	2009	duck	Domestic bird	China	Guangdong
KJ200749	Avian	H6	A/duck/Guangdong/S1566/2009	2009	duck	Domestic bird	China	Guangdong
JX297583	Avian	H6	A/duck/Guangxi/GXd-3/2009	2009	duck	Domestic bird	China	Guangxi
HQ599858	Avian	H6	A/duck/Guangxi/038/2009	2009	duck	Domestic bird	China	Guangxi
JX304746	Avian	H6	A/duck/Guangxi/GXd-4/2009	2009	duck	Domestic bird	China	Guangxi
JX293559	Avian	H6	A/duck/Guangxi/GXd-1/2009	2009	duck	Domestic bird	China	Guangxi
KJ200845	Avian	H6	A/duck/Hubei/S1114/2009	2009	duck	Domestic bird	China	Hubei
KJ200837	Avian	H6	A/duck/Hubei/S1366/2009	2009	duck	Domestic bird	China	Hubei
KJ200893	Avian	H6	A/duck/Hunan/S4386/2009	2009	duck	Domestic bird	China	Hunan
KJ200877	Avian	H6	A/duck/Hunan/S3047/2009	2009	duck	Domestic bird	China	Hunan
KJ200693	Avian	H6	A/chicken/Hunan/S3003/2009	2009	chicken	Domestic bird	China	Hunan
KJ200869	Avian	H6	A/duck/Hunan/S1284/2009	2009	duck	Domestic bird	China	Hunan
KJ200701	Avian	H6	A/chicken/Hunan/S4191/2009	2009	chicken	Domestic bird	China	Hunan
JF965149	Avian	H6	A/duck/Eastern-China/6/2009	2009	duck	Domestic bird	China	Eastern China
JF965146	Avian	H6	A/duck/Eastern-China/3/2009	2009	duck	Domestic bird	China	Eastern China
JF965148	Avian	H6	A/duck/Eastern-China/5/2009	2009	duck	Domestic bird	China	Eastern China
JF965147	Avian	H6	A/duck/Eastern-China/4/2009	2009	duck	Domestic bird	China	Eastern China
JF965154	Avian	H6	A/duck/Eastern-China/11/2009	2009	duck	Domestic bird	China	Eastern China
JF965153	Avian	H6	A/duck/Eastern-China/10/2009	2009	duck	Domestic bird	China	Eastern China
GU324774	Avian	H6	A/duck/Jiangsu/022/2009	2009	duck	Domestic bird	China	Jiangsu
KP287771	Avian	H6	A/duck/Jiangxi/3779/2009	2009	duck	Domestic bird	China	Jiangxi
KP287793	Avian	H6	A/duck/Jiangxi/24570/2009	2009	duck	Domestic bird	China	Jiangxi
KP287727	Avian	H6	A/duck/Jiangxi/3008/2009	2009	duck	Domestic bird	China	Jiangxi
KP287746	Avian	H6	A/duck/Jiangxi/3078/2009	2009	duck	Domestic bird	China	Jiangxi
KP287792	Avian	H6	A/duck/Jiangxi/24570/2009	2009	duck	Domestic bird	China	Jiangxi
GQ414851	Avian	H6	A/duck/Korea/A121/2009	2009	duck	Domestic bird	South Korea	Korea
GQ414852	Avian	H6	A/duck/Korea/A127/2009	2009	duck	Domestic bird	South Korea	Korea
GQ414856	Avian	H6	A/duck/Korea/A65/2009	2009	duck	Domestic bird	South Korea	Korea
GQ414854	Avian	H6	A/duck/Korea/A50/2009	2009	duck	Domestic bird	South Korea	Korea
GQ414850	Avian	H6	A/duck/Korea/A105/2009	2009	duck	Domestic bird	South Korea	Korea
GQ414855	Avian	H6	A/duck/Korea/A56/2009	2009	duck	Domestic bird	South Korea	Korea
GQ414853	Avian	H6	A/duck/Korea/A20/2009	2009	duck	Domestic bird	South Korea	Korea
CY098222	Avian	H6	A/aquatic-bird/Korea/CN17/2009	2009	aquatic bird	Wild bird	South Korea	Korea
CY098230	Avian	H6	A/aquatic-bird/Korea/CN20/2009	2009	aquatic bird	Wild bird	South Korea	Korea
CY088572	Avian	H6	A/aquatic-bird/Korea/CN5/2009	2009	aquatic bird	Wild bird	South Korea	Korea
JX465640	Avian	H6	A/aquatic-bird/Korea/CN5/2009	2009	aquatic bird	Wild bird	South Korea	Korea
KC785041	Avian	H6	A/chicken/Taiwan/CF19/2009	2009	chicken	Domestic bird	Taiwan	Taiwan
KC784966	Avian	H6	A/chicken/Taiwan/CF17/2009	2009	chicken	Domestic bird	Taiwan	Taiwan
KC785003	Avian	H6	A/chicken/Taiwan/CF18/2009	2009	chicken	Domestic bird	Taiwan	Taiwan
KC784995	Avian	H6	A/chicken/Taiwan/CF16/2009	2009	chicken	Domestic bird	Taiwan	Taiwan
KC785027	Avian	H6	A/chicken/Taiwan/CF22/2009	2009	chicken	Domestic bird	Taiwan	Taiwan
HQ244430	Avian	H6	A/mallard/Czech-Republic/15902-17K/2009	2009	mallard	Wild bird	Czech Republic	Czech Republic
KC599298	Avian	H6	A/mallard/Czech-Republic/15902-18K/2009	2009	mallard	Wild bird	Czech Republic	Czech Republic
JN860180	Avian	H6	A/turkey/France/09010-1/2009	2009	turkey	Domestic bird	France	France
JN860172	Avian	H6	A/Muscovy-duck/France/09010/2009	2009	Muscovy duck	Wild bird	France	France
KR862444	Avian	H6	A/white-fronted-goose/Netherlands/9/2009	2009	white~fronted goose	Wild bird	Netherlands	Netherlands
KR862463	Avian	H6	A/mallard/Netherlands/17/2009	2009	mallard	Wild bird	Netherlands	Netherlands
KR862443	Avian	H6	A/white-fronted-goose/Netherlands/11/2009	2009	white~fronted goose	Wild bird	Netherlands	Netherlands
KR862464	Avian	H6	A/mallard/Netherlands/15/2009	2009	mallard	Wild bird	Netherlands	Netherlands
KR862472	Avian	H6	A/white-fronted-goose/Netherlands/1/2009	2009	white~fronted goose	Wild bird	Netherlands	Netherlands
KR862470	Avian	H6	A/white-fronted-goose/Netherlands/6/2009	2009	white~fronted goose	Wild bird	Netherlands	Netherlands
KR862441	Avian	H6	A/bewicks-swan/Netherlands/8/2009	2009	bewicks swan	Wild bird	Netherlands	Netherlands
KR862442	Avian	H6	A/mallard/Netherlands/24/2009	2009	mallard	Wild bird	Netherlands	Netherlands
HE802707	Avian	H6	A/common-gull/Norway/10_1602/2009	2009	common gull	Wild bird	Norway	Norway
JX565995	Avian	H6	A/mallard/Sweden/99822/2009	2009	mallard	Wild bird	Sweden	Sweden
JX566006	Avian	H6	A/mallard/Sweden/99850/2009	2009	mallard	Wild bird	Sweden	Sweden
JX566014	Avian	H6	A/mallard/Sweden/99858/2009	2009	mallard	Wild bird	Sweden	Sweden
JX566029	Avian	H6	A/mallard/Sweden/99983/2009	2009	mallard	Wild bird	Sweden	Sweden
JX566032	Avian	H6	A/mallard/Sweden/99999/2009	2009	mallard	Wild bird	Sweden	Sweden
JX565998	Avian	H6	A/mallard/Sweden/99839/2009	2009	mallard	Wild bird	Sweden	Sweden
JX566038	Avian	H6	A/mallard/Sweden/100537/2009	2009	mallard	Wild bird	Sweden	Sweden
JX566022	Avian	H6	A/mallard/Sweden/99890/2009	2009	mallard	Wild bird	Sweden	Sweden
JX566003	Avian	H6	A/mallard/Sweden/99845/2009	2009	mallard	Wild bird	Sweden	Sweden
JX566026	Avian	H6	A/mallard/Sweden/99957/2009	2009	mallard	Wild bird	Sweden	Sweden
CY126555	Avian	H6	A/mallard/Alberta/413/2009	2009	mallard	Wild bird	Canada	Alberta
CY127903	Avian	H6	A/northern-pintail/Alberta/3/2009	2009	northern pintail	Wild bird	Canada	Alberta
CY094565	Avian	H6	A/mallard/California/6695/2009	2009	mallard	Wild bird	USA	California
CY094541	Avian	H6	A/mallard/California/6744/2009	2009	mallard	Wild bird	USA	California
CY094557	Avian	H6	A/American-wigeon/California/6712/2009	2009	American wigeon	Wild bird	USA	California
CY146109	Avian	H6	A/ruddy-turnstone/Delaware/AI09-666/2009	2009	ruddy turnstone	Wild bird	USA	Delaware
CY127879	Avian	H6	A/shorebird/Delaware-Bay/478/2009	2009	shorebird	Wild bird	USA	Delaware Bay
CY127847	Avian	H6	A/shorebird/Delaware-Bay/230/2009	2009	shorebird	Wild bird	USA	Delaware Bay
CY127895	Avian	H6	A/shorebird/Delaware-Bay/707/2009	2009	shorebird	Wild bird	USA	Delaware Bay
CY127839	Avian	H6	A/shorebird/Delaware-Bay/181/2009	2009	shorebird	Wild bird	USA	Delaware Bay
CY131968	Avian	H6	A/shorebird/Delaware-Bay/167/2009	2009	shorebird	Wild bird	USA	Delaware Bay
CY097574	Avian	H6	A/mallard/Illinois/4180/2009	2009	mallard	Wild bird	USA	Illinois
CY097518	Avian	H6	A/gadwall/Illinois/3860/2009	2009	gadwall	Wild bird	USA	Illinois
CY096924	Avian	H6	A/American-green-winged-teal/Illinois/2975/2009	2009	American green~winged teal	Wild bird	USA	Illinois
CY097229	Avian	H6	A/mallard/Illinois/3747/2009	2009	mallard	Wild bird	USA	Illinois
CY140985	Avian	H6	A/lesser-scaup/Louisiana/AI09-5204/2009	2009	lesser scaup	Wild bird	USA	Louisiana
CY190787	Avian	H6	A/mallard/Maryland/09OS1226/2009	2009	mallard	Wild bird	USA	Maryland
CY140711	Avian	H6	A/mallard/Minnesota/AI09-2509/2009	2009	mallard	Wild bird	USA	Minnesota
CY140943	Avian	H6	A/mallard/Minnesota/AI09-4324/2009	2009	mallard	Wild bird	USA	Minnesota
CY140812	Avian	H6	A/northern-pintail/Minnesota/AI09-3254/2009	2009	northern pintail	Wild bird	USA	Minnesota
KF298409	Avian	H6	A/mallard/Minnesota/AI09-2749/2009	2009	mallard	Wild bird	USA	Minnesota
CY140884	Avian	H6	A/mallard/Minnesota/AI09-3819/2009	2009	mallard	Wild bird	USA	Minnesota
CY140743	Avian	H6	A/mallard/Minnesota/AI09-2749/2009	2009	mallard	Wild bird	USA	Minnesota
CY140788	Avian	H6	A/mallard/Minnesota/AI09-3100/2009	2009	mallard	Wild bird	USA	Minnesota
CY097590	Avian	H6	A/mallard/Missouri/129/2009	2009	mallard	Wild bird	USA	Missouri
CY145866	Avian	H6	A/ruddy-turnstone/New-Jersey/AI09-071/2009	2009	ruddy turnstone	Wild bird	USA	New Jersey
CY145979	Avian	H6	A/ruddy-turnstone/New-Jersey/AI09-377/2009	2009	ruddy turnstone	Wild bird	USA	New Jersey
CY146214	Avian	H6	A/ruddy-turnstone/New-Jersey/AI09-937/2009	2009	ruddy turnstone	Wild bird	USA	New Jersey
CY146529	Avian	H6	A/mallard/New-Jersey/AI09-6434/2009	2009	mallard	Wild bird	USA	New Jersey
CY145971	Avian	H6	A/ruddy-turnstone/New-Jersey/AI09-372/2009	2009	ruddy turnstone	Wild bird	USA	New Jersey
CY146505	Avian	H6	A/mallard/New-Jersey/AI09-5405/2009	2009	mallard	Wild bird	USA	New Jersey
CY122055	Avian	H6	A/Anas-americana/New-Mexico/A00757078/2009	2009	American wigeon	Wild bird	USA	New Mexico
CY140753	Avian	H6	A/blue-winged-Teal/North-Dakota/AI09-2912/2009	2009	blue~winged Teal	Wild bird	USA	North Dakota
CY097109	Avian	H6	A/mallard/Ohio/1690/2009	2009	mallard	Wild bird	USA	Ohio
CY097101	Avian	H6	A/mallard/Ohio/1686/2009	2009	mallard	Wild bird	USA	Ohio
CY097125	Avian	H6	A/mallard/Ohio/2039/2009	2009	mallard	Wild bird	USA	Ohio
CY141065	Avian	H6	A/blue-winged-teal/Texas/AI09-6182/2009	2009	blue~winged teal	Wild bird	USA	Texas
CY141073	Avian	H6	A/white-fronted-goose/Texas/AI09-6225/2009	2009	white~fronted goose	Wild bird	USA	Texas
CY097454	Avian	H6	A/American-green-winged-teal/Wisconsin/2530/2009	2009	American green~winged teal	Wild bird	USA	Wisconsin
CY097277	Avian	H6	A/mallard/Wisconsin/1534/2009	2009	mallard	Wild bird	USA	Wisconsin
CY097462	Avian	H6	A/blue-winged-teal/Wisconsin/2649/2009	2009	blue~winged teal	Wild bird	USA	Wisconsin
KJ200781	Avian	H6	A/duck/Guangdong/S3180/2010	2010	duck	Domestic bird	China	Guangdong
KJ200733	Avian	H6	A/duck/Guangdong/S1328/2010	2010	duck	Domestic bird	China	Guangdong
KJ200653	Avian	H6	A/chicken/Guangdong/S1414/2010	2010	chicken	Domestic bird	China	Guangdong
KJ200661	Avian	H6	A/chicken/Guangdong/S1453/2010	2010	chicken	Domestic bird	China	Guangdong
KJ200645	Avian	H6	A/chicken/Guangdong/S1312/2010	2010	chicken	Domestic bird	China	Guangdong
KJ200925	Avian	H6	A/goose/Guangdong/S1384/2010	2010	goose	Domestic bird	China	Guangdong
KJ200821	Avian	H6	A/duck/Guangdong/S4251/2010	2010	duck	Domestic bird	China	Guangdong
KJ200789	Avian	H6	A/duck/Guangdong/S3225/2010	2010	duck	Domestic bird	China	Guangdong
KJ200797	Avian	H6	A/duck/Guangdong/S3468/2010	2010	duck	Domestic bird	China	Guangdong
KJ200773	Avian	H6	A/duck/Guangdong/S3073/2010	2010	duck	Domestic bird	China	Guangdong
KJ200725	Avian	H6	A/duck/Guangdong/S1289/2010	2010	duck	Domestic bird	China	Guangdong
KJ200677	Avian	H6	A/chicken/Guangxi/S4029/2010	2010	chicken	Domestic bird	China	Guangxi
JX304762	Avian	H6	A/duck/Guangxi/GXd-6/2010	2010	duck	Domestic bird	China	Guangxi
KJ200685	Avian	H6	A/chicken/Guangxi/S4381/2010	2010	chicken	Domestic bird	China	Guangxi
JX304754	Avian	H6	A/duck/Guangxi/GXd-5/2010	2010	duck	Domestic bird	China	Guangxi
CY110949	Avian	H6	A/duck/Hubei/2/2010	2010	duck	Domestic bird	China	Hubei
CY110973	Avian	H6	A/duck/Hubei/5/2010	2010	duck	Domestic bird	China	Hubei
KJ200853	Avian	H6	A/duck/Hubei/S4135/2010	2010	duck	Domestic bird	China	Hubei
CY110941	Avian	H6	A/duck/Hubei/10/2010	2010	duck	Domestic bird	China	Hubei
KJ200709	Avian	H6	A/chicken/Hunan/S4495/2010	2010	chicken	Domestic bird	China	Hunan
KJ200885	Avian	H6	A/duck/Hunan/S4273/2010	2010	duck	Domestic bird	China	Hunan
JF965138	Avian	H6	A/goose/Eastern-China/17/2010	2010	goose	Domestic bird	China	Eastern China
JF965156	Avian	H6	A/duck/Eastern-China/14/2010	2010	duck	Domestic bird	China	Eastern China
JF965157	Avian	H6	A/duck/Eastern-China/16/2010	2010	duck	Domestic bird	China	Eastern China
JF965143	Avian	H6	A/chicken/Eastern-China/49/2010	2010	chicken	Domestic bird	China	Eastern China
JF965155	Avian	H6	A/duck/Eastern-China/13/2010	2010	duck	Domestic bird	China	Eastern China
JF965167	Avian	H6	A/duck/Eastern-China/48/2010	2010	duck	Domestic bird	China	Eastern China
KJ200917	Avian	H6	A/duck/Zhejiang/S4204/2010	2010	duck	Domestic bird	China	Zhejiang
KJ200901	Avian	H6	A/duck/Zhejiang/S1023/2010	2010	duck	Domestic bird	China	Zhejiang
KC693631	Avian	H6	A/chicken/Taiwan/TC128/2010	2010	chicken	Domestic bird	Taiwan	Taiwan
KC693616	Avian	H6	A/chicken/Taiwan/TC147/2010	2010	chicken	Domestic bird	Taiwan	Taiwan
KC693596	Avian	H6	A/chicken/Taiwan/TC135/2010	2010	chicken	Domestic bird	Taiwan	Taiwan
JQ990779	Avian	H6	A/turkey/France/10-040/2010	2010	turkey	Domestic bird	France	France
KR862447	Avian	H6	A/white-fronted-goose/Netherlands/4/2010	2010	white~fronted goose	Wild bird	Netherlands	Netherlands
KR862471	Avian	H6	A/mallard/Netherlands/18/2010	2010	mallard	Wild bird	Netherlands	Netherlands
KR862446	Avian	H6	A/white-fronted-goose/Netherlands/1/2010	2010	white~fronted goose	Wild bird	Netherlands	Netherlands
KR862445	Avian	H6	A/barnacle-goose/Netherlands/1/2010	2010	barnacle goose	Wild bird	Netherlands	Netherlands
CY185401	Avian	H6	A/common-coot/Republic-of-Georgia/1/2010	2010	common coot	Wild bird	Georgia	Republic of Georgia
KC190166	Avian	H6	A/common-coot/Republic-of-Georgia/1/2010	2010	common coot	Wild bird	Georgia	Republic of Georgia
CY120595	Avian	H6	A/mallard/California/2444/2010	2010	mallard	Wild bird	USA	California
CY133885	Avian	H6	A/American-wigeon/California/2997/2010	2010	American wigeon	Wild bird	USA	California
CY133877	Avian	H6	A/American-wigeon/California/2423/2010	2010	American wigeon	Wild bird	USA	California
CY120643	Avian	H6	A/mallard/California/3188/2010	2010	mallard	Wild bird	USA	California
CY134383	Avian	H6	A/mallard/California/2529/2010	2010	mallard	Wild bird	USA	California
CY132629	Avian	H6	A/greater-white-fronted-goose/California/3778/2010	2010	greater white~fronted goose	Wild bird	USA	California
CY120619	Avian	H6	A/American-wigeon/California/3179/2010	2010	American wigeon	Wild bird	USA	California
CY120571	Avian	H6	A/mallard/California/1492/2010	2010	mallard	Wild bird	USA	California
CY127921	Avian	H6	A/shorebird/Delaware-Bay/380/2010	2010	shorebird	Wild bird	USA	Delaware Bay
CY127913	Avian	H6	A/Canada-goose/Delaware-Bay/34/2010	2010	Canada goose	Wild bird	USA	Delaware Bay
CY133013	Avian	H6	A/American-green-winged-teal/Illinois/10OS3589/2010	2010	American green~winged teal	Wild bird	USA	Illinois
CY133021	Avian	H6	A/mallard/Illinois/10OS3599/2010	2010	mallard	Wild bird	USA	Illinois
CY132681	Avian	H6	A/blue-winged-teal/Illinois/10OS3610/2010	2010	blue~winged teal	Wild bird	USA	Illinois
CY132981	Avian	H6	A/gadwall/Illinois/10OS3342/2010	2010	gadwall	Wild bird	USA	Illinois
CY190979	Avian	H6	A/mallard/Maryland/10OS2170/2010	2010	mallard	Wild bird	USA	Maryland
CY133306	Avian	H6	A/northern-shoveler/Mississippi/10OS4526/2010	2010	northern shoveler	Wild bird	USA	Mississippi
CY133282	Avian	H6	A/gadwall/Mississippi/10OS4531/2010	2010	gadwall	Wild bird	USA	Mississippi
CY133793	Avian	H6	A/gadwall/Missouri/10MO095/2010	2010	gadwall	Wild bird	USA	Missouri
CY138496	Avian	H6	A/blue-winged-teal/Nova-Scotia/01003/2010	2010	blue~winged teal	Wild bird	Canada	Nova Scotia
CY138007	Avian	H6	A/blue-winged-teal/Nova-Scotia/00296/2010	2010	blue~winged teal	Wild bird	Canada	Nova Scotia
CY139558	Avian	H6	A/mallard/Nova-Scotia/01013/2010	2010	mallard	Wild bird	Canada	Nova Scotia
CY132085	Avian	H6	A/mallard/Ohio/10OS1354/2010	2010	mallard	Wild bird	USA	Ohio
KM244052	Avian	H6	A/chicken/Texas/473-2/2010	2010	chicken	Domestic bird	USA	Texas
CY132941	Avian	H6	A/American-green-winged-teal/Wisconsin/10OS2767/2010	2010	American green~winged teal	Wild bird	USA	Wisconsin
CY132705	Avian	H6	A/mallard/Wisconsin/10OS2880/2010	2010	mallard	Wild bird	USA	Wisconsin
CY133161	Avian	H6	A/mallard/Wisconsin/10OS3144/2010	2010	mallard	Wild bird	USA	Wisconsin
CY133250	Avian	H6	A/mallard/Wisconsin/10OS3066/2010	2010	mallard	Wild bird	USA	Wisconsin
KJ200765	Avian	H6	A/duck/Guangdong/S1155/2011	2011	duck	Domestic bird	China	Guangdong
JQ924798	Avian	H6	A/chicken/Guangdong/C273/2011	2011	chicken	Domestic bird	China	Guangdong
KJ200741	Avian	H6	A/duck/Guangdong/S1419/2011	2011	duck	Domestic bird	China	Guangdong
JX304770	Avian	H6	A/duck/Guangxi/GXd-7/2011	2011	duck	Domestic bird	China	Guangxi
KJ484610	Avian	H6	A/duck/Hunan/747/2011	2011	duck	Domestic bird	China	Hunan
KJ200909	Avian	H6	A/duck/Zhejiang/S1134/2011	2011	duck	Domestic bird	China	Zhejiang
CY149516	Avian	H6	A/greylag-goose/Iceland/0961/2011	2011	greylag goose	Wild bird	Iceland	Iceland
CY149532	Avian	H6	A/greylag-goose/Iceland/0980/2011	2011	greylag goose	Wild bird	Iceland	Iceland
CY149468	Avian	H6	A/greylag-goose/Iceland/0911/2011	2011	greylag goose	Wild bird	Iceland	Iceland
CY149476	Avian	H6	A/greylag-goose/Iceland/0921/2011	2011	greylag goose	Wild bird	Iceland	Iceland
CY149444	Avian	H6	A/greylag-goose/Iceland/1459/2011	2011	greylag goose	Wild bird	Iceland	Iceland
CY149460	Avian	H6	A/greylag-goose/Iceland/1482/2011	2011	greylag goose	Wild bird	Iceland	Iceland
CY149452	Avian	H6	A/greylag-goose/Iceland/1474/2011	2011	greylag goose	Wild bird	Iceland	Iceland
CY149500	Avian	H6	A/greylag-goose/Iceland/0948/2011	2011	greylag goose	Wild bird	Iceland	Iceland
CY149524	Avian	H6	A/greylag-goose/Iceland/0976/2011	2011	greylag goose	Wild bird	Iceland	Iceland
KR862451	Avian	H6	A/white-fronted-goose/Netherlands/3/2011	2011	white~fronted goose	Wild bird	Netherlands	Netherlands
KR862465	Avian	H6	A/mallard/Netherlands/15/2011	2011	mallard	Wild bird	Netherlands	Netherlands
KR862466	Avian	H6	A/mallard/Netherlands/20/2011	2011	mallard	Wild bird	Netherlands	Netherlands
CY185577	Avian	H6	A/mallard/Republic-of-Georgia/13/2011	2011	mallard	Wild bird	Georgia	Republic of Georgia
CY167037	Avian	H6	A/northern-pintail/Illinois/11OS4764/2011	2011	northern pintail	Wild bird	USA	Illinois
CY166362	Avian	H6	A/mallard/Illinois/11OS4121/2011	2011	mallard	Wild bird	USA	Illinois
CY149604	Avian	H6	A/bufflehead/Maine/340/2011	2011	bufflehead	Wild bird	USA	Maine
CY190995	Avian	H6	A/mallard/Maryland/11OS3701/2011	2011	mallard	Wild bird	USA	Maryland
CY166816	Avian	H6	A/gadwall/Mississippi/11OS6085/2011	2011	gadwall	Wild bird	USA	Mississippi
CY166792	Avian	H6	A/American-widgeon/Mississippi/11OS6073/2011	2011	American widgeon	Wild bird	USA	Mississippi
CY166931	Avian	H6	A/mallard/Missouri/11OS6301/2011	2011	mallard	Wild bird	USA	Missouri
CY132493	Avian	H6	A/mallard/Ohio/11OS2240/2011	2011	mallard	Wild bird	USA	Ohio
CY166194	Avian	H6	A/american-green-winged-teal/Wisconsin/11OS3551/2011	2011	american green~winged teal	Wild bird	USA	Wisconsin
CY166897	Avian	H6	A/American-black-duck/Wisconsin/11OS3191/2011	2011	American black duck	Wild bird	USA	Wisconsin
CY167078	Avian	H6	A/long-tailed-duck/Wisconsin/11OS4567/2011	2011	long~tailed duck	Wild bird	USA	Wisconsin
CY166346	Avian	H6	A/mallard/Wisconsin/11OS3098/2011	2011	mallard	Wild bird	USA	Wisconsin
CY166322	Avian	H6	A/American-green-winged-teal/Wisconsin/11OS3053/2011	2011	American green~winged teal	Wild bird	USA	Wisconsin
CY167070	Avian	H6	A/long-tailed-duck/Wisconsin/11OS4520/2011	2011	long~tailed duck	Wild bird	USA	Wisconsin
CY166210	Avian	H6	A/mallard/Wisconsin/11OS3577/2011	2011	mallard	Wild bird	USA	Wisconsin
CY166258	Avian	H6	A/northern-pintail/Wisconsin/11OS4111/2011	2011	northern pintail	Wild bird	USA	Wisconsin
CY166872	Avian	H6	A/mallard/Wisconsin/11OS3170/2011	2011	mallard	Wild bird	USA	Wisconsin
LC028096	Avian	H6	A/duck/Vietnam/LBM74-c1/2011	2011	duck	Domestic bird	Vietnam	Vietnam
AB704719	Avian	H6	A/duck/Vietnam/OIE-2562/2011	2011	duck	Domestic bird	Vietnam	Vietnam
AB661776	Avian	H6	A/duck/Vietnam/OIE-404/2011	2011	duck	Domestic bird	Vietnam	Vietnam
AB661778	Avian	H6	A/duck/Vietnam/OIE-527/2011	2011	duck	Domestic bird	Vietnam	Vietnam
AB807761	Avian	H6	A/duck/Vietnam/LBM6/2011	2011	duck	Domestic bird	Vietnam	Vietnam
LC028088	Avian	H6	A/muscovy-duck/Vietnam/LBM69/2011	2011	muscovy duck	Wild bird	Vietnam	Vietnam
LC028072	Avian	H6	A/muscovy-duck/Vietnam/LBM21/2011	2011	muscovy duck	Wild bird	Vietnam	Vietnam
CY146620	Avian	H6	A/duck/Hunan/S1661/2012	2012	duck	Domestic bird	China	Hunan
KJ162852	Avian	H6	A/chicken/Taiwan/2759/2012	2012	chicken	Domestic bird	Taiwan	Taiwan
CY177021	Avian	H6	A/American-wigeon/California/3741/2012	2012	American wigeon	Wild bird	USA	California
CY177013	Avian	H6	A/green-winged-teal/California/3722/2012	2012	green~winged teal	Wild bird	USA	California
CY177029	Avian	H6	A/northern-shoveler/California/3769/2012	2012	northern shoveler	Wild bird	USA	California
CY186445	Avian	H6	A/northern-shoveler/Illinois/12OS4957/2012	2012	northern shoveler	Wild bird	USA	Illinois
CY186804	Avian	H6	A/American-green-winged-teal/Ohio/12OS2334/2012	2012	American green~winged teal	Wild bird	USA	Ohio
CY186557	Avian	H6	A/American-green-winged-teal/Ohio/12OS2256/2012	2012	American green~winged teal	Wild bird	USA	Ohio
CY186997	Avian	H6	A/mallard/Ohio/12OS2174/2012	2012	mallard	Wild bird	USA	Ohio
CY186847	Avian	H6	A/American-green-winged-teal/Ohio/12OS2128/2012	2012	American green~winged teal	Wild bird	USA	Ohio
CY186615	Avian	H6	A/mallard/Wisconsin/12OS2425/2012	2012	mallard	Wild bird	USA	Wisconsin
CY187085	Avian	H6	A/northern-pintail/Wisconsin/12OS3076/2012	2012	northern pintail	Wild bird	USA	Wisconsin
AB812557	Avian	H6	A/duck/Vietnam/LBM185/2012	2012	duck	Domestic bird	Vietnam	Vietnam
AB812565	Avian	H6	A/muscovy-duck/Vietnam/LBM198/2012	2012	muscovy duck	Wild bird	Vietnam	Vietnam
KP286977	Avian	H6	A/duck/Jiangxi/3961/2013	2013	duck	Domestic bird	China	Jiangxi
KP286863	Avian	H6	A/duck/Jiangxi/262/2013	2013	duck	Domestic bird	China	Jiangxi
KP285309	Avian	H6	A/duck/Jiangxi/10304/2013	2013	duck	Domestic bird	China	Jiangxi
KJ162860	Avian	H6	A/chicken/Taiwan/67/2013	2013	chicken	Domestic bird	Taiwan	Taiwan
KM244068	Avian	H6	A/turkey/Minnesota/42782-1/2013	2013	turkey	Domestic bird	USA	Minnesota
KJ567913	Avian	H6	A/American-green-winged-teal/Ohio/13OS1840/2013	2013	American green~winged teal	Wild bird	USA	Ohio
KJ568081	Avian	H6	A/American-green-winged-teal/Ohio/13OS2060/2013	2013	American green~winged teal	Wild bird	USA	Ohio
KJ568305	Avian	H6	A/American-green-winged-teal/Ohio/13OS2086/2013	2013	American green~winged teal	Wild bird	USA	Ohio
CY187053	Avian	H6	A/redhead/Ohio/13OS0428/2013	2013	redhead	Wild bird	USA	Ohio
KJ568137	Avian	H6	A/American-green-winged-teal/Ohio/13OS1794/2013	2013	American green~winged teal	Wild bird	USA	Ohio
KJ568217	Avian	H6	A/American-green-winged-teal/Ohio/13OS1781/2013	2013	American green~winged teal	Wild bird	USA	Ohio
KJ567857	Avian	H6	A/American-green-winged-teal/Ohio/13OS2097/2013	2013	American green~winged teal	Wild bird	USA	Ohio
KJ568145	Avian	H6	A/American-green-winged-teal/Ohio/13OS2090/2013	2013	American green~winged teal	Wild bird	USA	Ohio
KJ568049	Avian	H6	A/blue-winged-teal/Ohio/13OS2082/2013	2013	blue~winged teal	Wild bird	USA	Ohio
KJ568377	Avian	H6	A/American-green-winged-teal/Ohio/13OS2070/2013	2013	American green~winged teal	Wild bird	USA	Ohio
KJ568321	Avian	H6	A/American-green-winged-teal/Ohio/13OS2094/2013	2013	American green~winged teal	Wild bird	USA	Ohio
KJ568121	Avian	H6	A/American-green-winged-teal/Wisconsin/13OS3465/2013	2013	American green~winged teal	Wild bird	USA	Wisconsin
KJ567937	Avian	H6	A/northern-pintail/Wisconsin/13OS2778/2013	2013	northern pintail	Wild bird	USA	Wisconsin
LC000612	Avian	H6	A/duck/Nha-Trang/60/2013	2013	duck	Domestic bird	Vietnam	Nha Trang
AB981466	Avian	H6	A/duck/Nha-Trang/21/2013	2013	duck	Domestic bird	Vietnam	Nha Trang
AB839936	Avian	H6	A/duck/Quang-Ninh/17/2013	2013	duck	Domestic bird	Vietnam	Quang Ninh
LC028371	Avian	H6	A/duck/Quang-Ninh/55/2013	2013	duck	Domestic bird	Vietnam	Quang Ninh
LC028379	Avian	H6	A/muscovy-duck/Quang-Ninh/71/2013	2013	muscovy duck	Wild bird	Vietnam	Quang Ninh
AB849913	Avian	H6	A/muscovy-duck/Quang-Ninh/3/2013	2013	muscovy duck	Wild bird	Vietnam	Quang Ninh
LC050583	Avian	H6	A/duck/Vietnam/LBM491/2013	2013	duck	Domestic bird	Vietnam	Vietnam
LC028136	Avian	H6	A/duck/Vietnam/LBM439/2013	2013	duck	Domestic bird	Vietnam	Vietnam
AB916659	Avian	H6	A/duck/Vietnam/LBM473/2013	2013	duck	Domestic bird	Vietnam	Vietnam
AB916651	Avian	H6	A/muscovy-duck/Vietnam/LBM455/2013	2013	muscovy duck	Wild bird	Vietnam	Vietnam
LC028144	Avian	H6	A/muscovy-duck/Vietnam/LBM541/2013	2013	muscovy duck	Wild bird	Vietnam	Vietnam
